# Supplementary material for: Methyl 3-benzyl­idenecarbazate
Source: Acta Crystallogr Sect E Struct Rep Online. 2009 Oct 31;65(Pt 11):o2963. doi: 10.1107/S1600536809045012 (PMC2970978; doi:10.1107/S1600536809045012)
Supplement: Supplementary file 2 [file e-65-o2963-Isup2.hkl]

# 
# h,k,l, Fc-squared, Fo-squared, sigma(Fo-squared) and status flag 
# 
data_I
_shelx_title ' y-6 in Pbca' 
_shelx_refln_list_code          4 
_shelx_F_calc_maximum      219.95 
_exptl_crystal_F_000       752.00 
_reflns_d_resolution_high  0.7701 
 
loop_ 
 _symmetry_equiv_pos_as_xyz 
 'x, y, z' 
 '-x+1/2, -y, z+1/2' 
 '-x, y+1/2, -z+1/2' 
 'x+1/2, -y+1/2, -z' 
 '-x, -y, -z' 
 'x-1/2, y, -z-1/2' 
 'x, -y-1/2, z-1/2' 
 '-x-1/2, y-1/2, z' 
 
_cell_length_a    12.2780 
_cell_length_b     7.8035 
_cell_length_c    19.4660 
_cell_angle_alpha  90.000 
_cell_angle_beta   90.000 
_cell_angle_gamma  90.000 
 
_shelx_F_squared_multiplier     1.000 
 
loop_ 
 _refln_index_h 
 _refln_index_k 
 _refln_index_l 
 _refln_F_squared_calc 
 _refln_F_squared_meas 
 _refln_F_squared_sigma 
 _refln_observed_status 
   2   0   0     7311.89     7895.42    341.64 o 
   4   0   0      560.91      582.10     25.24 o 
   6   0   0      510.06      550.92     18.66 o 
   8   0   0      564.41      592.65     26.99 o 
  10   0   0      717.93      780.16     25.80 o 
  12   0   0        1.62        0.05      1.63 o 
  14   0   0        0.18       -1.17      1.71 o 
   2   1   0     1095.04      941.82     14.08 o 
   4   1   0      144.44      124.84      2.33 o 
   6   1   0     2836.71     2782.75     64.64 o 
   8   1   0      107.59       91.17      2.89 o 
  10   1   0      504.45      488.74     14.14 o 
  12   1   0        4.57        6.92      1.56 o 
  14   1   0       30.93       38.93      3.74 o 
   0   2   0    48379.20    36709.36   4512.94 o 
   2   2   0        0.96        1.73      0.50 o 
   4   2   0      838.18      777.88     13.84 o 
   6   2   0       35.11       38.43      1.57 o 
   8   2   0      370.54      339.20      7.38 o 
  10   2   0      403.56      427.36     10.80 o 
  12   2   0        0.69        2.12      1.49 o 
  14   2   0        0.63       -1.73      1.79 o 
   2   3   0     1784.71     1830.95     45.90 o 
   4   3   0      235.42      192.99      3.15 o 
   6   3   0      444.31      425.52      8.51 o 
   8   3   0      340.71      324.62      7.99 o 
  10   3   0     1377.23     1364.11     37.27 o 
  12   3   0      284.61      301.61     10.31 o 
  14   3   0        6.33        5.53      2.35 o 
   0   4   0     1815.33     1640.74     75.47 o 
   2   4   0       93.78      117.17      9.33 o 
   4   4   0     1884.21     1916.11     38.21 o 
   6   4   0      127.69      135.12      3.17 o 
   8   4   0       23.72       28.07      2.96 o 
  10   4   0       34.57       32.09      3.21 o 
  12   4   0        5.27        6.65      2.16 o 
  14   4   0        2.92        2.55      1.97 o 
   2   5   0      701.73      762.16     18.38 o 
   4   5   0       15.11       15.39      2.02 o 
   6   5   0      105.71       95.71      2.55 o 
   8   5   0       17.05       14.11      1.45 o 
  10   5   0      487.61      531.56     22.06 o 
  12   5   0       38.32       34.67      2.73 o 
   0   6   0      201.46      204.91      8.33 o 
   2   6   0       39.84       35.58      1.56 o 
   4   6   0       26.24       26.01      2.92 o 
   6   6   0      374.64      394.31     13.18 o 
   8   6   0       16.19       20.78      1.37 o 
  10   6   0       10.32       10.62      1.20 o 
  12   6   0        2.80        1.66      1.85 o 
   2   7   0       39.48       36.06      4.17 o 
   4   7   0       41.40       47.76      5.14 o 
   6   7   0       50.23       62.67      5.18 o 
   8   7   0      173.82      187.93      7.63 o 
  10   7   0       66.25       55.51     11.17 o 
   0   8   0      468.13      478.80     12.93 o 
   2   8   0       12.62       10.18      1.96 o 
   4   8   0       77.26       84.42      8.26 o 
   6   8   0        0.00       -1.31      2.51 o 
   8   8   0       79.40       94.92      6.65 o 
   2   9   0       16.98       14.14      2.17 o 
   4   9   0        1.04       -0.41      2.11 o 
   6   9   0        5.94        4.05      3.25 o 
   0  10   0       67.39       82.49      9.78 o 
   2  10   0       11.30       15.30      3.61 o 
   1   1   1       58.81       61.53      1.01 o 
   2   1   1      215.31      178.04      1.88 o 
   3   1   1      505.33      440.54      4.37 o 
   4   1   1      857.31      825.67      8.90 o 
   5   1   1      139.86      149.99      1.85 o 
   6   1   1      322.29      312.47      3.51 o 
   7   1   1       12.40       11.89      0.74 o 
   8   1   1      276.00      246.10      3.69 o 
   9   1   1      174.25      171.03      3.38 o 
  10   1   1       20.58       22.69      1.44 o 
  11   1   1        6.86        4.05      1.15 o 
  12   1   1       43.37       49.81      2.49 o 
  13   1   1       15.44       15.23      1.67 o 
  14   1   1        2.42        1.43      1.31 o 
  15   1   1        0.37        0.33      1.37 o 
   0   2   1     4155.81     3989.90    213.01 o 
   1   2   1     9928.27     9621.99    230.00 o 
   2   2   1      589.70      623.90      6.10 o 
   3   2   1       30.18       32.43      1.17 o 
   4   2   1      282.50      301.44      3.40 o 
   5   2   1      291.70      271.76      3.29 o 
   6   2   1       42.22       34.57      0.98 o 
   7   2   1      222.10      200.36      3.05 o 
   8   2   1      244.37      250.77      4.13 o 
   9   2   1        1.95        2.27      0.76 o 
  10   2   1      341.01      339.38      6.68 o 
  11   2   1      347.13      379.76      8.03 o 
  12   2   1       14.09       11.37      1.49 o 
  13   2   1       52.77       54.39      2.88 o 
  14   2   1       15.23       14.94      1.98 o 
  15   2   1        2.88        5.12      1.71 o 
   1   3   1       19.17       26.69      0.80 o 
   2   3   1      219.35      228.35      2.70 o 
   3   3   1      232.34      203.76      2.30 o 
   4   3   1       71.20       76.12      1.11 o 
   5   3   1      446.44      406.05      4.64 o 
   6   3   1       23.43       24.92      1.10 o 
   7   3   1       87.54       93.41      2.28 o 
   8   3   1      534.87      492.34      7.77 o 
   9   3   1      159.33      160.48      3.74 o 
  10   3   1        0.23        0.04      0.85 o 
  11   3   1        1.75        1.32      1.11 o 
  12   3   1       21.71       19.57      1.98 o 
  13   3   1        1.48        2.39      1.31 o 
  14   3   1        2.04        3.71      1.42 o 
  15   3   1        0.53       -1.12      1.23 o 
   0   4   1     1472.55     1455.15     34.95 o 
   1   4   1      273.41      273.87      3.79 o 
   2   4   1      116.11      100.00      2.02 o 
   3   4   1      158.95      170.97      3.74 o 
   4   4   1        5.14        4.18      0.56 o 
   5   4   1      315.72      307.73      3.70 o 
   6   4   1      186.16      198.52      3.16 o 
   7   4   1        0.00        0.32      0.47 o 
   8   4   1       20.78       17.67      1.28 o 
   9   4   1       10.42        8.37      0.86 o 
  10   4   1      108.88      108.59      3.72 o 
  11   4   1       97.49      108.46      3.68 o 
  12   4   1        6.37        7.40      1.56 o 
  13   4   1       22.92       23.01      2.00 o 
  14   4   1       25.04       26.12      2.25 o 
   1   5   1       20.76       18.59      1.11 o 
   2   5   1      345.78      428.71     17.44 o 
   3   5   1        5.10        3.72      0.92 o 
   4   5   1        6.77        9.23      1.27 o 
   5   5   1        0.99        0.63      0.53 o 
   6   5   1      135.74      133.02      2.69 o 
   7   5   1       68.66       62.68      2.22 o 
   8   5   1       32.18       29.92      1.33 o 
   9   5   1        4.19        3.60      0.86 o 
  10   5   1        9.62        7.02      1.08 o 
  11   5   1       19.48       21.98      1.35 o 
  12   5   1        2.03        2.05      0.91 o 
  13   5   1       22.06       22.55      1.65 o 
   0   6   1      829.03      896.77     17.20 o 
   1   6   1       28.76       40.63      2.55 o 
   2   6   1        0.51        2.77      1.00 o 
   3   6   1        1.62        5.53      1.52 o 
   4   6   1       20.35       17.27      1.95 o 
   5   6   1       69.62       79.37      3.34 o 
   6   6   1        0.27        0.48      1.09 o 
   7   6   1        2.70        2.14      0.76 o 
   8   6   1       35.21       30.28      1.94 o 
   9   6   1       11.09       12.89      0.85 o 
  10   6   1        0.74        2.52      0.82 o 
  11   6   1        1.87        1.45      1.22 o 
  12   6   1        5.31        5.40      1.54 o 
   1   7   1       41.73       36.86      1.20 o 
   2   7   1        5.21        5.18      1.07 o 
   3   7   1       72.81       79.23      4.20 o 
   4   7   1       13.59       16.71      2.69 o 
   5   7   1       29.77       25.95      2.88 o 
   6   7   1       30.34       32.92      2.47 o 
   7   7   1       11.33       16.01      2.22 o 
   8   7   1        9.87        7.19      1.78 o 
   9   7   1        4.25        4.07      1.48 o 
  10   7   1        3.49        4.73      1.60 o 
  11   7   1        0.72        0.66      1.08 o 
   0   8   1        0.22        0.01      0.77 o 
   1   8   1       17.26       16.05      0.82 o 
   2   8   1       30.31       27.14      1.83 o 
   3   8   1       22.59       23.53      2.75 o 
   4   8   1        0.19       -0.76      1.52 o 
   5   8   1      199.53      214.78      8.96 o 
   6   8   1        6.35        4.75      2.15 o 
   7   8   1       34.57       30.86      3.40 o 
   8   8   1        8.48        7.25      1.92 o 
   9   8   1        0.08       -0.27      1.29 o 
   1   9   1        4.79        4.05      1.32 o 
   2   9   1        9.13        8.61      1.28 o 
   3   9   1       67.19       70.28      3.01 o 
   4   9   1        2.08        2.37      2.05 o 
   5   9   1       12.14       14.64      2.67 o 
   6   9   1        0.07        1.03      1.70 o 
   7   9   1        7.68        6.62      2.38 o 
   0  10   1       41.36       46.49      5.43 o 
   1  10   1        5.09        5.01      2.03 o 
   2  10   1        3.70        2.50      1.77 o 
   2   0   2     2629.93     2661.33     51.99 o 
   3   0   2    13497.20    14712.65    623.22 o 
   4   0   2     3883.70     3953.97     96.53 o 
   5   0   2      259.22      237.42      4.89 o 
   6   0   2      212.64      216.15      5.07 o 
   7   0   2     1524.25     1653.45     33.93 o 
   8   0   2      459.54      500.77      9.68 o 
   9   0   2      823.05      886.47     22.04 o 
  10   0   2      254.00      262.58      6.96 o 
  11   0   2      113.13      121.51      6.85 o 
  12   0   2      191.04      199.67      7.49 o 
  13   0   2        3.65        5.07      1.97 o 
  14   0   2       13.33       15.54      3.14 o 
  15   0   2        0.81        2.61      4.01 o 
   1   1   2      327.22      332.17      4.36 o 
   2   1   2    41268.73    41976.70   1782.61 o 
   3   1   2     2308.98     2208.12     31.15 o 
   4   1   2     1040.57      993.10     11.27 o 
   5   1   2       13.38       12.13      0.56 o 
   6   1   2       59.68       61.24      1.94 o 
   7   1   2       33.19       25.84      0.98 o 
   8   1   2     1257.35     1370.04     20.37 o 
   9   1   2        2.51        1.76      0.74 o 
  10   1   2      121.64      108.14      2.90 o 
  11   1   2      269.75      288.70      6.68 o 
  12   1   2        4.54        3.79      1.23 o 
  13   1   2      127.58      129.70      4.34 o 
  14   1   2       16.56       15.15      1.90 o 
  15   1   2        5.76        9.33      1.63 o 
   0   2   2      690.32      759.57     17.34 o 
   1   2   2     8774.63     8236.96    268.22 o 
   2   2   2     3206.24     3173.26     53.92 o 
   3   2   2     3558.50     3552.82     59.54 o 
   4   2   2       86.72       88.97      1.65 o 
   5   2   2       89.46      109.80      1.68 o 
   6   2   2      125.02      120.02      1.95 o 
   7   2   2      183.11      195.05      2.75 o 
   8   2   2      175.53      170.89      3.18 o 
   9   2   2       55.71       53.45      1.77 o 
  10   2   2       26.82       25.27      1.69 o 
  11   2   2      121.85      126.03      3.85 o 
  12   2   2      161.33      163.55      4.80 o 
  13   2   2        0.06       -0.32      1.04 o 
  14   2   2       30.44       34.75      2.42 o 
  15   2   2        0.41       -0.60      1.30 o 
   1   3   2        0.34        0.29      0.48 o 
   2   3   2      171.18      180.43      2.26 o 
   3   3   2     2274.98     2391.73     39.31 o 
   4   3   2      350.41      398.12      5.05 o 
   5   3   2        0.53        1.41      0.59 o 
   6   3   2      109.48      108.40      1.80 o 
   7   3   2      350.31      315.04      4.90 o 
   8   3   2      188.58      203.46      3.62 o 
   9   3   2       87.95       75.64      2.64 o 
  10   3   2        1.15        0.61      0.85 o 
  11   3   2       23.00       22.95      1.92 o 
  12   3   2        1.86        2.01      1.10 o 
  13   3   2       14.95       10.26      1.65 o 
  14   3   2        7.21        8.97      1.84 o 
  15   3   2        3.58        4.37      1.69 o 
   0   4   2     3159.83     3085.92     93.30 o 
   1   4   2     1384.55     1465.41     31.90 o 
   2   4   2      505.51      506.80      7.99 o 
   3   4   2        3.09        2.32      0.58 o 
   4   4   2     1246.61     1303.01     19.57 o 
   5   4   2        3.90        1.82      0.44 o 
   6   4   2        1.55        1.53      0.43 o 
   7   4   2       11.85       14.34      1.00 o 
   8   4   2     1101.35     1111.59     18.15 o 
   9   4   2       85.03       82.82      2.41 o 
  10   4   2      252.76      248.91      4.83 o 
  11   4   2       36.30       40.82      2.69 o 
  12   4   2       51.80       51.21      4.61 o 
  13   4   2        4.16        4.37      0.97 o 
  14   4   2        8.88        7.50      1.26 o 
   1   5   2       32.52       30.12      1.33 o 
   2   5   2      120.81      110.39      2.77 o 
   3   5   2      115.23      125.59      3.94 o 
   4   5   2        7.59        5.71      0.97 o 
   5   5   2      128.75      116.07      2.55 o 
   6   5   2        1.42        1.14      0.74 o 
   7   5   2      156.58      136.46      2.75 o 
   8   5   2      124.96      124.78      2.63 o 
   9   5   2      223.85      224.32      4.15 o 
  10   5   2       10.23       10.51      1.00 o 
  11   5   2       49.86       54.89      1.99 o 
  12   5   2        4.95        6.44      1.03 o 
  13   5   2        4.76        5.17      1.18 o 
   0   6   2      154.43      168.12      6.23 o 
   1   6   2        8.13        8.23      1.12 o 
   2   6   2        3.40        1.77      0.81 o 
   3   6   2        2.12        3.04      1.40 o 
   4   6   2       14.62       12.32      1.86 o 
   5   6   2      110.76      115.76      4.05 o 
   6   6   2       78.91       75.04      3.39 o 
   7   6   2       58.60       54.19      2.16 o 
   8   6   2      168.69      164.05      4.17 o 
   9   6   2       18.34       15.57      1.27 o 
  10   6   2        0.35       -0.28      0.71 o 
  11   6   2        0.27        0.63      0.95 o 
  12   6   2        5.45        4.75      1.49 o 
   1   7   2       74.05       76.01      3.06 o 
   2   7   2      343.07      332.03      6.20 o 
   3   7   2        1.36        2.93      1.96 o 
   4   7   2      143.33      148.44      6.28 o 
   5   7   2        0.28        0.78      1.49 o 
   6   7   2      109.73      121.30      4.81 o 
   7   7   2       34.04       31.66      2.67 o 
   8   7   2       17.27       14.94      2.03 o 
   9   7   2       32.25       25.53      2.69 o 
  10   7   2       12.49       12.35      1.92 o 
  11   7   2       29.16       30.43      2.66 o 
   0   8   2       29.34       30.38      1.64 o 
   1   8   2        0.00        0.58      0.63 o 
   2   8   2        5.44        7.59      0.98 o 
   3   8   2       36.93       45.66      2.88 o 
   4   8   2       86.25       97.29      4.96 o 
   5   8   2        8.84       11.19      2.28 o 
   6   8   2       35.77       32.81      3.59 o 
   7   8   2        6.28        6.19      1.98 o 
   8   8   2        7.17        6.18      1.86 o 
   9   8   2        0.02        0.82      1.37 o 
   1   9   2       17.32       15.10      1.63 o 
   2   9   2       71.17       66.36      3.40 o 
   3   9   2        0.18       -0.68      1.04 o 
   4   9   2       12.64       13.13      2.63 o 
   5   9   2        8.41        9.20      2.38 o 
   6   9   2       26.38       25.47      3.33 o 
   7   9   2       14.38       13.87      2.78 o 
   0  10   2        0.01        1.10      2.25 o 
   1  10   2       13.76       15.66      2.62 o 
   2  10   2        2.73        4.35      1.96 o 
   1   1   3     2366.03     2242.84     42.96 o 
   2   1   3     2134.93     2022.35     44.28 o 
   3   1   3     2923.60     3101.91     49.65 o 
   4   1   3      631.09      601.04      6.30 o 
   5   1   3      483.26      511.56      5.53 o 
   6   1   3        2.14        2.69      0.46 o 
   7   1   3        0.00        0.07      0.45 o 
   8   1   3        3.52        2.57      0.68 o 
   9   1   3      182.17      194.42      3.32 o 
  10   1   3        5.32        4.39      0.94 o 
  11   1   3       60.30       63.07      2.62 o 
  12   1   3        4.23        6.23      1.35 o 
  13   1   3       14.57       14.97      1.85 o 
  14   1   3       10.46       11.43      1.99 o 
  15   1   3        4.67        2.70      1.88 o 
   0   2   3     1761.99     1784.06     39.74 o 
   1   2   3     1514.23     1454.98     19.39 o 
   2   2   3    10526.86    10702.42    259.99 o 
   3   2   3     1624.67     1610.36     21.14 o 
   4   2   3     2991.56     3157.49     51.24 o 
   5   2   3      388.78      403.58      4.72 o 
   6   2   3       36.63       31.30      0.98 o 
   7   2   3       26.09       22.34      1.09 o 
   8   2   3        9.51        8.10      0.86 o 
   9   2   3       94.59       99.97      2.37 o 
  10   2   3       55.41       50.92      2.12 o 
  11   2   3       55.27       52.79      2.44 o 
  12   2   3        6.37        7.18      1.20 o 
  13   2   3        0.01        0.19      0.97 o 
  14   2   3        0.01        1.22      1.24 o 
  15   2   3        0.26        0.94      1.36 o 
   1   3   3      536.30      410.61      4.86 o 
   2   3   3      747.77      692.29      7.89 o 
   3   3   3      390.30      411.48      5.02 o 
   4   3   3      365.81      327.19      4.17 o 
   5   3   3      153.02      175.43      2.64 o 
   6   3   3       34.29       31.41      1.15 o 
   7   3   3        3.00        2.13      0.51 o 
   8   3   3       23.76       23.33      1.42 o 
   9   3   3      205.75      215.72      4.58 o 
  10   3   3        2.96        2.41      1.00 o 
  11   3   3       46.92       43.47      2.00 o 
  12   3   3       11.09       11.07      1.60 o 
  13   3   3       50.46       61.39      3.17 o 
  14   3   3        8.57        8.97      1.67 o 
  15   3   3        9.67        7.53      1.94 o 
   0   4   3        5.34        3.62      1.04 o 
   1   4   3        9.14        9.68      1.35 o 
   2   4   3     1516.46     1416.09     24.67 o 
   3   4   3      382.99      372.63      4.84 o 
   4   4   3       17.26       26.94      1.20 o 
   5   4   3      235.15      226.00      3.50 o 
   6   4   3        0.51       -0.03      0.64 o 
   7   4   3       14.33       16.01      1.23 o 
   8   4   3      115.89      116.56      2.99 o 
   9   4   3       45.51       45.72      2.00 o 
  10   4   3        0.28       -0.16      0.72 o 
  11   4   3        3.03        3.30      1.03 o 
  12   4   3       46.52       49.25      2.54 o 
  13   4   3        8.24        9.16      1.20 o 
  14   4   3        0.45        0.38      0.91 o 
   1   5   3       10.71       15.36      0.68 o 
   2   5   3      264.98      252.84      4.87 o 
   3   5   3        0.86       -0.66      0.66 o 
   4   5   3       21.15       22.19      1.44 o 
   5   5   3        2.01        4.33      0.90 o 
   6   5   3       52.76       50.72      2.17 o 
   7   5   3       49.93       51.81      2.00 o 
   8   5   3       63.58       61.83      1.65 o 
   9   5   3        7.49        8.97      0.92 o 
  10   5   3        7.35        8.31      0.88 o 
  11   5   3        0.02       -0.56      0.59 o 
  12   5   3        1.78        1.48      0.64 o 
  13   5   3        3.96        2.95      1.20 o 
   0   6   3       64.11       59.60      2.57 o 
   1   6   3       52.93       54.86      1.31 o 
   2   6   3        0.00        0.35      0.74 o 
   3   6   3       34.38       32.83      3.26 o 
   4   6   3      394.24      383.78      9.77 o 
   5   6   3        9.88       14.14      1.63 o 
   6   6   3        4.62        3.49      0.98 o 
   7   6   3       48.70       49.44      2.24 o 
   8   6   3       38.21       39.53      1.93 o 
   9   6   3       20.13       17.22      1.48 o 
  10   6   3        4.67        4.64      1.01 o 
  11   6   3       17.33       16.22      1.62 o 
  12   6   3       28.66       25.68      2.36 o 
   1   7   3       37.85       41.52      1.85 o 
   2   7   3      103.98      103.17      3.17 o 
   3   7   3      187.29      177.86     18.71 o 
   4   7   3        1.01        1.82      1.62 o 
   5   7   3       15.56       20.02      2.46 o 
   6   7   3       45.02       52.86      3.62 o 
   7   7   3       89.39       91.43      4.48 o 
   8   7   3        4.91        4.51      1.63 o 
   9   7   3        7.49        6.97      1.63 o 
  10   7   3        4.59        6.58      1.72 o 
  11   7   3        2.01        3.26      1.35 o 
   0   8   3        8.59        7.45      1.03 o 
   1   8   3       41.08       40.58      1.95 o 
   2   8   3       35.93       38.33      1.99 o 
   3   8   3       23.54       25.23      2.87 o 
   4   8   3       76.34       81.66      5.19 o 
   5   8   3       43.91       57.28      4.55 o 
   6   8   3        5.91        6.07      2.16 o 
   7   8   3        0.49        1.04      1.48 o 
   8   8   3        8.00        8.96      2.06 o 
   9   8   3        0.03       -0.56      1.26 o 
   1   9   3        7.93        6.12      0.98 o 
   2   9   3        0.00        0.88      0.91 o 
   3   9   3        8.48        7.20      2.07 o 
   4   9   3        4.20        3.47      1.55 o 
   5   9   3        1.47        1.00      1.58 o 
   6   9   3        9.26       10.29      2.48 o 
   7   9   3        2.48        3.15      1.90 o 
   0  10   3        7.51        5.00      3.02 o 
   1  10   3       11.13        9.33      2.29 o 
   0   0   4     3849.33     3774.69    179.07 o 
   1   0   4     4079.82     4299.53     86.99 o 
   2   0   4      186.23      110.28      5.28 o 
   3   0   4     5465.85     5827.05    167.98 o 
   4   0   4     3824.12     4217.70    107.77 o 
   5   0   4     1851.17     1914.60     38.11 o 
   6   0   4     3387.48     3762.26     98.06 o 
   7   0   4       82.01       82.73      2.34 o 
   8   0   4      125.59      114.57      3.01 o 
   9   0   4        0.62        0.88      0.85 o 
  10   0   4       58.80       61.02      2.80 o 
  11   0   4      170.32      172.67      5.94 o 
  12   0   4      401.69      409.20     11.87 o 
  13   0   4      116.99      125.02      6.21 o 
  14   0   4        0.41       -0.30      1.87 o 
  15   0   4       32.76       34.63      5.65 o 
   1   1   4     2892.22     2663.36     53.95 o 
   2   1   4     4589.84     4728.80     88.40 o 
   3   1   4     4355.99     4688.08     83.67 o 
   4   1   4     2317.08     2223.88     36.28 o 
   5   1   4      924.26     1013.68     12.00 o 
   6   1   4      452.21      438.29      6.34 o 
   7   1   4      580.99      650.00      8.29 o 
   8   1   4        0.00        0.09      0.49 o 
   9   1   4        0.01       -0.18      0.64 o 
  10   1   4       13.45       15.83      1.10 o 
  11   1   4       10.35       10.61      1.32 o 
  12   1   4       11.45       14.76      1.50 o 
  13   1   4        1.55        1.58      1.23 o 
  14   1   4      179.28      174.92      5.58 o 
  15   1   4        0.04       -0.31      1.64 o 
   0   2   4      165.27      149.39      2.63 o 
   1   2   4        0.00        0.19      0.30 o 
   2   2   4      344.33      327.55      3.35 o 
   3   2   4      232.32      213.17      2.54 o 
   4   2   4     1338.67     1335.94     17.08 o 
   5   2   4      821.73      861.16     10.31 o 
   6   2   4      578.77      584.69      7.50 o 
   7   2   4        2.10        2.37      0.56 o 
   8   2   4       55.29       60.72      1.73 o 
   9   2   4       61.91       63.34      1.86 o 
  10   2   4        2.32        1.93      0.85 o 
  11   2   4       10.31       10.45      1.35 o 
  12   2   4       43.93       45.56      2.27 o 
  13   2   4       48.30       53.67      2.95 o 
  14   2   4       14.32       17.54      2.06 o 
  15   2   4        0.45       -0.59      1.42 o 
   1   3   4       32.66       30.43      1.22 o 
   2   3   4     2230.60     2325.54     36.56 o 
   3   3   4     4257.98     4186.46     77.06 o 
   4   3   4      719.04      706.18      8.82 o 
   5   3   4       39.40       29.69      1.14 o 
   6   3   4     1723.66     1751.23     26.30 o 
   7   3   4        6.44        9.43      0.86 o 
   8   3   4      204.53      198.67      3.87 o 
   9   3   4      227.44      235.52      4.49 o 
  10   3   4       26.60       28.46      1.73 o 
  11   3   4        9.29        7.09      1.10 o 
  12   3   4        0.14       -0.23      0.92 o 
  13   3   4        1.88        1.98      1.28 o 
  14   3   4       66.43       72.53      3.85 o 
  15   3   4        0.39        0.42      1.34 o 
   0   4   4     1143.57     1070.45     21.73 o 
   1   4   4      145.09      143.90      1.86 o 
   2   4   4      976.34      979.22     14.78 o 
   3   4   4       77.25       73.15      1.62 o 
   4   4   4      446.40      431.41      6.31 o 
   5   4   4       11.88       18.13      1.32 o 
   6   4   4        2.91        1.48      0.65 o 
   7   4   4      452.91      443.51      7.05 o 
   8   4   4      197.52      203.59      4.19 o 
   9   4   4        0.22        0.54      0.69 o 
  10   4   4        0.73        1.03      0.81 o 
  11   4   4       14.12       13.77      1.41 o 
  12   4   4       55.86       62.76      2.67 o 
  13   4   4       18.10       18.55      1.91 o 
  14   4   4       15.73       13.91      1.85 o 
   1   5   4        2.04        2.22      0.72 o 
   2   5   4      329.42      332.37      6.02 o 
   3   5   4       18.69       24.59      1.37 o 
   4   5   4      341.91      336.83      5.80 o 
   5   5   4       64.00       75.32      2.56 o 
   6   5   4     1214.52     1231.97     21.52 o 
   7   5   4       53.01       59.16      2.22 o 
   8   5   4       66.42       68.23      2.22 o 
   9   5   4       40.36       41.24      1.23 o 
  10   5   4        3.88        3.72      0.73 o 
  11   5   4        3.38        4.76      1.14 o 
  12   5   4        0.48       -0.12      0.72 o 
  13   5   4        0.90        0.74      1.18 o 
   0   6   4        0.64        0.13      0.79 o 
   1   6   4       22.30       22.09      1.26 o 
   2   6   4       18.63       20.49      1.41 o 
   3   6   4       50.99       64.25      5.15 o 
   4   6   4      577.78      576.29     13.77 o 
   5   6   4       28.68       26.51      2.06 o 
   6   6   4      127.45      127.24      3.73 o 
   7   6   4      389.06      394.24      7.73 o 
   8   6   4        1.61        1.08      1.00 o 
   9   6   4       53.54       58.74      2.41 o 
  10   6   4       27.49       29.15      2.07 o 
  11   6   4        0.19        0.86      0.95 o 
  12   6   4       13.49        8.92      1.39 o 
   1   7   4       13.93       12.46      1.18 o 
   2   7   4       71.74       76.06      2.46 o 
   3   7   4       11.34       10.60      1.22 o 
   4   7   4        0.00       -0.79      1.38 o 
   5   7   4       46.10       51.72      3.53 o 
   6   7   4       49.10       49.96      3.52 o 
   7   7   4       21.66       22.56      2.35 o 
   8   7   4        1.65        3.03      0.95 o 
   9   7   4        2.24        0.63      0.95 o 
  10   7   4        6.89        6.29      1.53 o 
  11   7   4        9.36       10.50      1.87 o 
   0   8   4       71.90       66.78      4.01 o 
   1   8   4        1.40        2.09      0.96 o 
   2   8   4       34.04       37.87      1.84 o 
   3   8   4       18.21       15.13      2.47 o 
   4   8   4      311.20      319.01      9.24 o 
   5   8   4        7.03        9.01      2.42 o 
   6   8   4      172.11      173.90      7.40 o 
   7   8   4        5.85        4.81      2.02 o 
   8   8   4        2.93        6.23      1.85 o 
   9   8   4        0.64        1.07      1.40 o 
   1   9   4        0.00       -0.17      0.84 o 
   2   9   4        1.02        0.67      0.98 o 
   3   9   4       17.05       15.83      2.49 o 
   4   9   4       41.84       35.31      4.11 o 
   5   9   4        3.10        5.52      1.91 o 
   6   9   4        8.18        7.56      2.24 o 
   0  10   4        1.47        2.67      2.41 o 
   1   1   5      158.72      159.38      2.11 o 
   2   1   5     4187.70     4397.48     79.78 o 
   3   1   5      115.15      118.96      1.29 o 
   4   1   5      129.30      123.32      1.72 o 
   5   1   5       85.45       97.91      1.72 o 
   6   1   5       87.83       78.45      1.47 o 
   7   1   5       41.24       41.58      1.22 o 
   8   1   5       33.17       35.35      1.25 o 
   9   1   5        9.48        9.79      0.83 o 
  10   1   5        0.64        0.98      0.75 o 
  11   1   5        0.05        0.57      0.81 o 
  12   1   5        0.13        0.73      0.98 o 
  13   1   5        5.44        7.40      1.62 o 
  14   1   5        0.54       -0.45      1.28 o 
  15   1   5        3.44        4.02      1.76 o 
   0   2   5     1239.77     1200.29     18.21 o 
   1   2   5       19.46       16.69      0.63 o 
   2   2   5       66.01       65.05      0.95 o 
   3   2   5     1327.67     1384.06     16.93 o 
   4   2   5     3278.43     3271.56     54.72 o 
   5   2   5      984.55     1044.60     13.14 o 
   6   2   5      976.48     1041.11     14.45 o 
   7   2   5      548.13      573.02      7.90 o 
   8   2   5       22.00       20.25      1.06 o 
   9   2   5       31.50       30.05      1.38 o 
  10   2   5        9.01        7.27      0.93 o 
  11   2   5        0.32       -0.24      0.67 o 
  12   2   5       92.12      102.92      3.58 o 
  13   2   5        2.55        2.76      1.31 o 
  14   2   5       87.63       99.38      4.33 o 
  15   2   5        6.36        3.57      1.70 o 
   1   3   5       89.23       89.19      1.37 o 
   2   3   5      853.51      845.51     12.05 o 
   3   3   5       48.35       57.52      1.15 o 
   4   3   5     2367.53     2344.40     35.57 o 
   5   3   5       17.40       12.64      0.77 o 
   6   3   5       41.39       46.94      1.54 o 
   7   3   5        0.75        1.83      0.60 o 
   8   3   5        3.00        1.75      0.74 o 
   9   3   5       37.93       38.54      1.38 o 
  10   3   5       45.61       49.15      2.04 o 
  11   3   5       13.80       13.91      1.54 o 
  12   3   5        0.00       -0.06      0.75 o 
  13   3   5        0.44       -0.28      0.85 o 
  14   3   5        7.44        5.24      1.33 o 
   0   4   5       13.36       20.28      1.35 o 
   1   4   5      133.82      120.84      1.72 o 
   2   4   5        8.33       11.52      0.90 o 
   3   4   5       62.21       87.29      1.73 o 
   4   4   5      597.78      600.63      9.06 o 
   5   4   5       54.89       57.71      1.74 o 
   6   4   5      322.34      333.84      5.16 o 
   7   4   5        4.69        4.07      0.93 o 
   8   4   5       59.54       57.12      2.02 o 
   9   4   5        6.31        5.78      1.02 o 
  10   4   5       26.22       28.73      1.66 o 
  11   4   5        0.05       -0.82      0.82 o 
  12   4   5        0.01       -0.01      0.80 o 
  13   4   5        2.56        1.19      1.10 o 
  14   4   5       22.07       19.82      2.09 o 
   1   5   5        0.96        1.36      0.64 o 
   2   5   5      827.74      817.55     13.46 o 
   3   5   5        2.87        2.88      1.12 o 
   4   5   5      604.98      622.66      9.47 o 
   5   5   5       49.48       59.62      2.20 o 
   6   5   5      443.21      442.78      7.85 o 
   7   5   5       13.12       13.93      1.23 o 
   8   5   5       59.11       59.89      2.09 o 
   9   5   5        2.97        2.51      0.57 o 
  10   5   5       67.84       66.30      2.53 o 
  11   5   5        2.59        2.28      1.08 o 
  12   5   5        5.20        5.96      1.28 o 
  13   5   5       15.47       15.55      1.72 o 
   0   6   5      699.24      722.20     17.78 o 
   1   6   5       71.35       73.12      2.27 o 
   2   6   5       23.70       27.31      1.60 o 
   3   6   5       18.38       20.32      1.60 o 
   4   6   5        2.70        3.05      1.52 o 
   5   6   5       22.98       32.02      1.82 o 
   6   6   5       45.07       37.64      1.86 o 
   7   6   5        9.55        5.32      1.21 o 
   8   6   5        0.82        1.09      0.88 o 
   9   6   5        0.37        0.17      0.69 o 
  10   6   5        1.61        1.66      0.98 o 
  11   6   5        0.81        1.30      0.98 o 
  12   6   5       43.94       45.91      2.66 o 
   1   7   5       44.99       51.39      2.01 o 
   2   7   5      116.94      125.49      3.44 o 
   3   7   5       27.47       27.03      1.79 o 
   4   7   5       14.80       15.89      2.27 o 
   5   7   5        1.03        0.76      1.35 o 
   6   7   5      233.39      227.46      7.64 o 
   7   7   5        2.54        1.86      1.22 o 
   8   7   5        2.35        2.10      1.00 o 
   9   7   5        0.58        0.65      0.90 o 
  10   7   5       11.03        7.74      1.61 o 
  11   7   5        4.70        5.86      1.55 o 
   0   8   5       33.96       39.27      5.68 o 
   1   8   5      108.63      108.05      3.30 o 
   2   8   5        9.93       11.63      1.53 o 
   3   8   5        0.82        1.44      0.89 o 
   4   8   5        0.51        1.11      1.41 o 
   5   8   5        6.49        8.07      2.08 o 
   6   8   5       40.47       40.05      3.56 o 
   7   8   5        0.28       -0.10      1.15 o 
   8   8   5       30.32       33.45      3.03 o 
   9   8   5        0.26        0.61      1.37 o 
   1   9   5       15.44       16.79      1.58 o 
   2   9   5        5.60        3.57      1.18 o 
   3   9   5       26.63       26.80      2.63 o 
   4   9   5        0.06        0.65      1.33 o 
   5   9   5        0.57       -0.37      1.26 o 
   6   9   5        3.01        6.61      2.10 o 
   0   0   6      862.29      778.09     12.97 o 
   1   0   6      131.36      111.02      1.43 o 
   2   0   6       63.16       64.95      1.45 o 
   3   0   6     1465.70     1514.19     24.11 o 
   4   0   6     5070.35     5950.60    179.96 o 
   5   0   6      306.88      373.51      5.86 o 
   6   0   6     4283.00     4396.59    124.07 o 
   7   0   6     1059.77     1227.47     24.02 o 
   8   0   6       16.37       13.77      1.05 o 
   9   0   6        0.13       -0.49      0.82 o 
  10   0   6        9.25        8.72      1.19 o 
  11   0   6        0.55       -0.70      1.23 o 
  12   0   6      209.24      233.41      7.85 o 
  13   0   6       17.56       17.38      2.68 o 
  14   0   6        3.64        3.02      1.96 o 
  15   0   6       22.86       21.81      4.31 o 
   1   1   6        1.99        1.45      0.24 o 
   2   1   6      543.31      590.44      9.01 o 
   3   1   6      309.16      301.72      2.83 o 
   4   1   6      681.88      691.83      7.37 o 
   5   1   6     1073.72     1025.89     12.83 o 
   6   1   6      155.23      175.84      2.77 o 
   7   1   6      175.88      190.15      2.84 o 
   8   1   6        0.04       -0.14      0.43 o 
   9   1   6       83.19       86.69      2.12 o 
  10   1   6      174.26      176.28      3.64 o 
  11   1   6        9.24        8.89      1.20 o 
  12   1   6        5.86        4.68      1.14 o 
  13   1   6        0.02       -0.73      1.07 o 
  14   1   6       82.54       71.19      3.93 o 
  15   1   6       25.60       20.59      4.01 o 
   0   2   6      239.37      242.40      4.83 o 
   1   2   6       50.32       46.85      0.85 o 
   2   2   6      216.50      218.25      2.65 o 
   3   2   6      539.47      578.11      7.06 o 
   4   2   6        0.16       -0.40      0.40 o 
   5   2   6     1519.37     1631.84     22.80 o 
   6   2   6      615.76      601.23      7.59 o 
   7   2   6        0.22        0.11      0.44 o 
   8   2   6        4.54        3.48      0.56 o 
   9   2   6        0.22       -0.55      0.55 o 
  10   2   6       24.17       22.00      1.38 o 
  11   2   6        7.58        9.61      1.27 o 
  12   2   6      109.24      121.36      3.87 o 
  13   2   6        1.66        0.15      1.02 o 
  14   2   6        0.01       -0.22      1.41 o 
  15   2   6        5.44        4.18      1.69 o 
   1   3   6      268.37      254.05      2.73 o 
   2   3   6      122.91      128.02      2.08 o 
   3   3   6       96.35       76.04      1.20 o 
   4   3   6       42.92       49.51      1.23 o 
   5   3   6      363.73      351.81      4.30 o 
   6   3   6       54.80       49.72      1.64 o 
   7   3   6       77.23       73.94      1.75 o 
   8   3   6        0.24        0.26      0.56 o 
   9   3   6       21.83       21.74      1.28 o 
  10   3   6       73.12       79.32      2.33 o 
  11   3   6        2.72        3.25      0.91 o 
  12   3   6        0.14        0.67      0.90 o 
  13   3   6       67.46       78.32      3.05 o 
  14   3   6        2.13        0.58      1.02 o 
   0   4   6        3.20        1.67      0.48 o 
   1   4   6       33.21       24.46      0.72 o 
   2   4   6        0.52        0.24      0.57 o 
   3   4   6       42.34       42.73      1.35 o 
   4   4   6     1950.73     1937.75     32.87 o 
   5   4   6      978.12      967.35     14.11 o 
   6   4   6        0.68        0.26      0.43 o 
   7   4   6      641.91      629.53      9.57 o 
   8   4   6      141.14      145.24      3.38 o 
   9   4   6        1.58        2.32      0.94 o 
  10   4   6       34.46       41.73      1.92 o 
  11   4   6        8.55        8.79      1.30 o 
  12   4   6       30.64       32.87      2.30 o 
  13   4   6        8.10        8.86      1.58 o 
  14   4   6        2.15        1.37      1.19 o 
   1   5   6       17.21       16.05      1.30 o 
   2   5   6       39.36       38.06      1.81 o 
   3   5   6       21.23       19.33      1.27 o 
   4   5   6       36.18       33.08      1.44 o 
   5   5   6      140.51      144.50      3.47 o 
   6   5   6       44.14       35.17      1.69 o 
   7   5   6      146.00      140.76      3.32 o 
   8   5   6        9.13        6.58      1.05 o 
   9   5   6       12.97       12.70      0.87 o 
  10   5   6       50.76       54.22      2.28 o 
  11   5   6       17.45       17.21      1.61 o 
  12   5   6       41.24       44.34      2.31 o 
  13   5   6       42.17       48.35      2.73 o 
   0   6   6      401.06      418.57     13.21 o 
   1   6   6      197.18      201.68      6.26 o 
   2   6   6        2.02        2.64      0.86 o 
   3   6   6      187.58      201.04      4.90 o 
   4   6   6      291.11      292.93      7.43 o 
   5   6   6      182.41      173.21      4.38 o 
   6   6   6        0.75       -0.22      0.76 o 
   7   6   6      155.21      146.53      3.67 o 
   8   6   6       30.54       30.09      1.79 o 
   9   6   6        8.13        6.72      1.23 o 
  10   6   6        1.36        2.22      1.05 o 
  11   6   6        3.92        3.20      1.10 o 
  12   6   6        7.07        6.66      1.42 o 
   1   7   6       26.85       36.92      4.07 o 
   2   7   6      246.49      275.47      6.54 o 
   3   7   6       14.78       13.18      2.02 o 
   4   7   6      117.33      131.99      4.71 o 
   5   7   6       66.98       78.03      5.40 o 
   6   7   6       99.87       94.80      4.73 o 
   7   7   6       74.37       80.19      4.38 o 
   8   7   6       20.59       19.20      1.66 o 
   9   7   6       20.64       24.25      1.78 o 
  10   7   6        2.34        1.45      1.24 o 
   0   8   6        2.14        1.55      1.29 o 
   1   8   6        4.80        7.56      1.23 o 
   2   8   6       86.57      110.10      6.33 o 
   3   8   6      233.49      256.61      5.91 o 
   4   8   6       22.87       19.57      2.68 o 
   5   8   6       81.56       91.36      6.68 o 
   6   8   6       16.31       18.62      2.32 o 
   7   8   6        1.82        2.13      1.50 o 
   8   8   6        8.21        7.99      1.78 o 
   9   8   6        0.02       -0.21      1.15 o 
   1   9   6        3.70        3.74      1.21 o 
   2   9   6       67.17       59.69      3.95 o 
   3   9   6        6.60        7.62      2.03 o 
   4   9   6      119.85      123.11      5.52 o 
   5   9   6       18.87       14.18      2.06 o 
   6   9   6       25.17       21.08      2.94 o 
   1   1   7     1248.21     1182.62     17.75 o 
   2   1   7     1891.41     1932.47     39.41 o 
   3   1   7        1.09        0.19      0.22 o 
   4   1   7      172.26      185.93      3.70 o 
   5   1   7      261.18      252.35      2.97 o 
   6   1   7      620.48      611.73      7.56 o 
   7   1   7        4.72        4.72      0.71 o 
   8   1   7        2.44        4.17      0.63 o 
   9   1   7       15.00       18.10      1.05 o 
  10   1   7       86.74       90.53      2.53 o 
  11   1   7        0.24       -0.35      0.69 o 
  12   1   7       30.30       35.73      2.13 o 
  13   1   7        0.81        0.86      1.06 o 
  14   1   7        0.53       -0.38      1.28 o 
  15   1   7        1.80        1.23      1.55 o 
   0   2   7     1200.96     1117.37     18.56 o 
   1   2   7       97.62       95.18      1.29 o 
   2   2   7      603.55      580.12      5.75 o 
   3   2   7      968.28     1118.06     12.79 o 
   4   2   7     1537.35     1503.96     19.48 o 
   5   2   7      716.39      763.93      9.35 o 
   6   2   7      594.43      605.78      7.54 o 
   7   2   7      155.84      153.48      2.55 o 
   8   2   7      145.24      144.95      2.46 o 
   9   2   7       17.47       17.08      1.18 o 
  10   2   7       48.53       45.00      1.91 o 
  11   2   7        2.08        2.71      0.99 o 
  12   2   7       37.23       50.50      2.61 o 
  13   2   7       17.92       16.74      1.59 o 
  14   2   7        4.95        5.59      1.62 o 
   1   3   7     1625.03     1523.78     18.03 o 
   2   3   7     1725.40     1764.09     39.00 o 
   3   3   7        8.06        3.61      0.49 o 
   4   3   7      688.07      738.71      8.96 o 
   5   3   7      335.59      355.03      4.41 o 
   6   3   7      358.74      372.51      5.15 o 
   7   3   7        0.85        0.27      0.54 o 
   8   3   7        3.81        2.28      0.71 o 
   9   3   7       64.57       70.95      2.19 o 
  10   3   7       29.92       30.01      1.64 o 
  11   3   7        9.53        9.25      1.30 o 
  12   3   7       16.97       19.43      1.78 o 
  13   3   7        4.69        3.80      1.28 o 
  14   3   7        0.34       -0.60      1.12 o 
   0   4   7      629.50      679.91     10.90 o 
   1   4   7      103.03      103.81      1.74 o 
   2   4   7     1219.48     1231.69     17.70 o 
   3   4   7      210.13      228.41      3.53 o 
   4   4   7       82.23       75.03      1.81 o 
   5   4   7      148.46      148.75      2.88 o 
   6   4   7      117.75      130.17      2.77 o 
   7   4   7      218.49      221.94      3.58 o 
   8   4   7       20.46       25.04      1.33 o 
   9   4   7        2.34        1.06      0.81 o 
  10   4   7        4.95        5.77      1.02 o 
  11   4   7        0.06       -0.04      0.87 o 
  12   4   7       74.05       80.60      3.15 o 
  13   4   7        0.26       -0.52      0.97 o 
   1   5   7       42.41       37.88      0.97 o 
   2   5   7      316.31      316.68      5.33 o 
   3   5   7        7.93        6.67      1.24 o 
   4   5   7       27.73       32.76      1.63 o 
   5   5   7       15.92       15.35      1.12 o 
   6   5   7        0.02        0.01      0.72 o 
   7   5   7       12.56        9.89      1.23 o 
   8   5   7       37.84       35.86      1.79 o 
   9   5   7       23.58       23.18      1.72 o 
  10   5   7       18.81       19.25      1.21 o 
  11   5   7       28.35       28.20      1.99 o 
  12   5   7        1.91        1.72      1.08 o 
  13   5   7        0.32        0.02      1.06 o 
   0   6   7      260.10      246.96      5.32 o 
   1   6   7      102.15      105.31      5.36 o 
   2   6   7      102.97      104.52      2.95 o 
   3   6   7        0.02       -0.13      0.83 o 
   4   6   7      430.73      437.56      9.51 o 
   5   6   7       11.86        9.59      1.23 o 
   6   6   7       75.24       78.92      2.90 o 
   7   6   7       89.05       92.69      3.09 o 
   8   6   7       68.49       72.62      2.66 o 
   9   6   7       15.86       14.42      1.46 o 
  10   6   7       46.70       47.52      4.34 o 
  11   6   7        0.07        0.30      0.85 o 
  12   6   7       13.56        8.41      1.53 o 
   1   7   7       28.36       34.54      3.50 o 
   2   7   7      284.51      307.83      7.21 o 
   3   7   7        8.81       10.78      1.44 o 
   4   7   7       30.68       38.83      2.49 o 
   5   7   7       43.53       42.90      2.91 o 
   6   7   7       13.24       12.24      1.90 o 
   7   7   7        3.77        3.58      1.13 o 
   8   7   7        9.54        6.09      1.21 o 
   9   7   7        0.10       -0.09      0.85 o 
  10   7   7        0.68        0.31      0.87 o 
   0   8   7       16.30       18.38      2.47 o 
   1   8   7      128.47      134.53      4.15 o 
   2   8   7        0.45        0.92      0.99 o 
   3   8   7        2.50        2.67      1.03 o 
   4   8   7       17.54       17.57      1.90 o 
   5   8   7        0.68        0.32      1.15 o 
   6   8   7        0.01        0.56      1.32 o 
   7   8   7        2.08        1.54      1.30 o 
   8   8   7        1.78        0.65      1.24 o 
   1   9   7        2.13        1.88      1.15 o 
   2   9   7        2.86        3.93      1.35 o 
   3   9   7        8.76        9.43      1.91 o 
   4   9   7        0.25        0.59      1.34 o 
   5   9   7        2.74        3.92      1.47 o 
   0   0   8     2593.01     2598.50     56.77 o 
   1   0   8      291.39      240.75      3.22 o 
   2   0   8      167.72      205.92      7.43 o 
   3   0   8      209.75      231.92      3.31 o 
   4   0   8      848.47     1038.67     18.21 o 
   5   0   8       34.57       47.61      1.80 o 
   6   0   8       20.06       22.69      1.29 o 
   7   0   8       34.94       44.88      1.71 o 
   8   0   8        5.18        1.82      0.85 o 
   9   0   8       38.07       33.10      1.91 o 
  10   0   8       10.68       12.98      1.45 o 
  11   0   8        5.83        3.30      1.33 o 
  12   0   8      159.01      149.48      5.82 o 
  13   0   8        1.46        2.25      1.54 o 
  14   0   8       10.86       10.99      3.06 o 
  15   0   8        9.81        6.28      1.89 o 
   1   1   8     1565.38     1543.35     23.72 o 
   2   1   8      378.99      377.78      6.21 o 
   3   1   8        6.44        5.97      0.43 o 
   4   1   8      326.95      334.66      3.26 o 
   5   1   8      322.04      356.33      4.07 o 
   6   1   8      515.35      532.67      6.15 o 
   7   1   8       22.93       22.65      1.02 o 
   8   1   8      345.50      345.37      5.17 o 
   9   1   8       86.65       86.44      2.27 o 
  10   1   8      113.15      106.05      3.00 o 
  11   1   8       14.25       13.28      1.35 o 
  12   1   8       67.70       70.68      2.57 o 
  13   1   8       11.35        9.21      1.55 o 
  14   1   8        2.95        1.25      1.19 o 
  15   1   8        8.50        9.55      1.76 o 
   0   2   8     1023.68     1139.69     25.94 o 
   1   2   8      869.03      890.54      9.80 o 
   2   2   8      680.17      709.60      7.52 o 
   3   2   8        7.20       12.97      0.48 o 
   4   2   8       30.82       33.80      1.13 o 
   5   2   8      104.58       94.94      1.64 o 
   6   2   8        0.00       -0.52      0.52 o 
   7   2   8      298.86      302.87      4.30 o 
   8   2   8       42.40       43.79      1.55 o 
   9   2   8       52.04       48.34      1.61 o 
  10   2   8        7.89        8.50      0.97 o 
  11   2   8      102.33      101.66      3.44 o 
  12   2   8       26.66       24.47      1.75 o 
  13   2   8       20.76       20.73      1.93 o 
  14   2   8        0.68       -0.81      1.14 o 
   1   3   8      277.61      285.52      3.75 o 
   2   3   8      113.26      125.57      1.51 o 
   3   3   8      245.74      277.04      4.05 o 
   4   3   8      122.80      115.93      1.65 o 
   5   3   8      119.58      112.37      1.77 o 
   6   3   8        0.31       -0.32      0.44 o 
   7   3   8      152.11      145.51      2.75 o 
   8   3   8        1.93        2.06      0.68 o 
   9   3   8        0.11       -0.37      0.67 o 
  10   3   8      118.57      120.46      3.33 o 
  11   3   8       13.75       14.98      1.56 o 
  12   3   8       56.82       58.11      2.23 o 
  13   3   8        7.22        9.70      1.34 o 
  14   3   8        1.99        1.45      1.18 o 
   0   4   8      192.49      164.31      2.90 o 
   1   4   8        6.27        5.55      0.56 o 
   2   4   8      597.62      620.95      7.76 o 
   3   4   8       49.68       44.84      1.34 o 
   4   4   8      188.49      180.80      3.13 o 
   5   4   8       29.58       35.06      0.96 o 
   6   4   8       64.78       63.49      1.71 o 
   7   4   8      166.26      169.33      2.89 o 
   8   4   8        1.28        0.15      0.54 o 
   9   4   8       65.06       62.79      1.83 o 
  10   4   8      190.97      199.45      4.94 o 
  11   4   8      142.16      148.13      4.21 o 
  12   4   8        7.60        6.74      1.46 o 
  13   4   8       55.96       62.96      2.98 o 
   1   5   8       53.21       56.79      1.32 o 
   2   5   8       72.75       73.69      3.04 o 
   3   5   8      211.90      224.13      3.83 o 
   4   5   8       23.33       21.17      1.14 o 
   5   5   8      463.29      475.78      8.59 o 
   6   5   8      121.92      111.21      2.71 o 
   7   5   8       64.45       56.12      2.04 o 
   8   5   8        3.09        4.15      1.00 o 
   9   5   8       26.47       20.85      1.55 o 
  10   5   8       97.27      101.41      3.37 o 
  11   5   8        1.27        0.85      0.95 o 
  12   5   8       42.86       44.61      2.33 o 
   0   6   8      350.24      345.26     14.10 o 
   1   6   8      382.67      411.77      7.17 o 
   2   6   8      348.12      359.28      6.41 o 
   3   6   8       68.28       79.69      2.42 o 
   4   6   8       22.66       23.50      1.83 o 
   5   6   8       72.28       74.71      3.00 o 
   6   6   8      114.54      119.73      3.27 o 
   7   6   8        4.80        3.76      1.06 o 
   8   6   8       92.68       81.43      2.72 o 
   9   6   8       61.97       59.06      2.73 o 
  10   6   8      104.82      104.61      3.64 o 
  11   6   8        2.18        1.07      1.00 o 
   1   7   8      105.09      110.76      2.67 o 
   2   7   8        1.24        2.94      0.99 o 
   3   7   8       35.60       35.09      1.94 o 
   4   7   8       37.24       45.00      2.64 o 
   5   7   8        4.79        4.10      1.15 o 
   6   7   8        1.02       -0.38      1.05 o 
   7   7   8       41.55       42.76      2.52 o 
   8   7   8       55.46       59.17      2.82 o 
   9   7   8        1.09        0.31      0.79 o 
  10   7   8       11.61        7.75      1.33 o 
   0   8   8      273.74      316.11     12.93 o 
   1   8   8       31.45       39.73      6.51 o 
   2   8   8      214.83      233.39      4.66 o 
   3   8   8       25.59       30.30      1.99 o 
   4   8   8        1.83        1.98      1.23 o 
   5   8   8        1.20       -0.22      0.85 o 
   6   8   8       15.49       15.33      2.02 o 
   7   8   8        2.49        3.54      1.38 o 
   8   8   8       10.73        7.36      1.57 o 
   1   9   8      100.53      109.10      3.87 o 
   2   9   8       32.21       34.00      2.54 o 
   3   9   8       16.32       13.44      1.52 o 
   4   9   8       28.97       25.06      2.55 o 
   5   9   8       22.00       19.45      2.17 o 
   1   1   9       48.76       54.07      1.58 o 
   2   1   9      698.62      699.22      6.84 o 
   3   1   9      187.60      219.86      2.66 o 
   4   1   9      287.07      295.06      2.82 o 
   5   1   9       34.66       21.46      0.73 o 
   6   1   9      511.70      508.11      6.23 o 
   7   1   9       21.78       25.75      1.09 o 
   8   1   9      258.18      247.43      3.74 o 
   9   1   9       34.50       34.63      1.47 o 
  10   1   9       70.85       77.78      2.48 o 
  11   1   9        5.58        4.08      1.09 o 
  12   1   9       10.00        8.33      1.29 o 
  13   1   9        0.00       -0.42      1.02 o 
  14   1   9        0.72        0.51      1.22 o 
   0   2   9     3078.01     3161.61     82.55 o 
   1   2   9     1543.31     1604.97     20.44 o 
   2   2   9      837.22      935.34     10.38 o 
   3   2   9       24.19       28.00      0.96 o 
   4   2   9     1105.94     1160.30     14.37 o 
   5   2   9       29.82       40.24      1.10 o 
   6   2   9        4.28        4.65      0.64 o 
   7   2   9       49.08       51.53      1.46 o 
   8   2   9      403.52      402.63      6.03 o 
   9   2   9      161.40      166.67      3.38 o 
  10   2   9        7.45        6.04      1.07 o 
  11   2   9      116.58      124.23      3.38 o 
  12   2   9       15.78       13.75      1.47 o 
  13   2   9       18.25       16.74      1.60 o 
  14   2   9       10.73        9.70      1.46 o 
   1   3   9       21.57       30.60      0.55 o 
   2   3   9       85.33       84.63      1.20 o 
   3   3   9        9.15        8.70      0.53 o 
   4   3   9       54.39       52.05      1.53 o 
   5   3   9        0.18        0.95      0.42 o 
   6   3   9      378.46      358.61      4.79 o 
   7   3   9       83.12       90.81      1.94 o 
   8   3   9      206.35      186.99      3.26 o 
   9   3   9       45.57       48.94      2.04 o 
  10   3   9      145.18      174.32      4.43 o 
  11   3   9        1.59        3.28      1.09 o 
  12   3   9        6.33        2.78      1.09 o 
  13   3   9        5.96        6.72      1.42 o 
  14   3   9        0.46        1.48      1.20 o 
   0   4   9      129.10      105.25      2.36 o 
   1   4   9      210.20      212.14      2.67 o 
   2   4   9       73.44       73.22      2.72 o 
   3   4   9       11.46       11.87      0.71 o 
   4   4   9        6.24        6.01      0.67 o 
   5   4   9      139.86      151.89      2.28 o 
   6   4   9       95.53       87.13      1.73 o 
   7   4   9        7.41        4.55      0.66 o 
   8   4   9       43.70       42.68      1.46 o 
   9   4   9      253.17      248.19      4.79 o 
  10   4   9       42.13       42.92      1.89 o 
  11   4   9       45.25       44.67      2.28 o 
  12   4   9        0.91        0.97      0.97 o 
  13   4   9        0.18       -0.35      0.93 o 
   1   5   9      133.38      142.27      2.87 o 
   2   5   9      223.12      214.25      3.66 o 
   3   5   9       11.59       13.97      0.88 o 
   4   5   9      143.49      149.32      2.84 o 
   5   5   9       15.28       12.46      1.07 o 
   6   5   9       97.72       98.24      2.54 o 
   7   5   9        8.63        7.56      1.08 o 
   8   5   9       24.90       31.13      1.70 o 
   9   5   9       10.11       10.34      1.44 o 
  10   5   9        1.08        2.91      1.03 o 
  11   5   9       19.47       20.46      1.65 o 
  12   5   9        6.77        7.59      1.49 o 
   0   6   9     1439.41     1505.64     33.99 o 
   1   6   9       60.62       62.19      2.21 o 
   2   6   9       34.03       34.62      1.74 o 
   3   6   9        0.27        0.93      0.73 o 
   4   6   9      181.26      194.64      3.82 o 
   5   6   9       11.34       11.14      1.24 o 
   6   6   9       44.14       46.56      1.96 o 
   7   6   9        8.06        7.56      1.10 o 
   8   6   9        0.67        2.98      0.98 o 
   9   6   9        7.07        5.69      1.16 o 
  10   6   9        1.60        0.74      0.87 o 
  11   6   9        2.80        4.51      1.23 o 
   1   7   9      138.62      141.63      3.15 o 
   2   7   9        4.53        4.44      0.87 o 
   3   7   9       74.11       81.76      2.98 o 
   4   7   9       48.85       55.06      2.55 o 
   5   7   9       64.42       59.99      2.81 o 
   6   7   9       87.82       88.23      3.33 o 
   7   7   9        0.33        0.37      0.96 o 
   8   7   9       17.73       10.39      1.89 o 
   9   7   9        4.76        4.22      1.26 o 
  10   7   9        2.94        2.72      1.13 o 
   0   8   9       57.37       53.36      3.34 o 
   1   8   9        0.35        0.52      0.96 o 
   2   8   9        8.03        9.32      1.16 o 
   3   8   9        3.24        3.04      0.67 o 
   4   8   9        2.20        2.38      1.12 o 
   5   8   9        0.73        0.15      0.94 o 
   6   8   9        0.02        0.48      0.98 o 
   7   8   9       11.24        7.53      1.45 o 
   1   9   9        2.62        1.51      0.97 o 
   2   9   9        0.05        2.32      1.28 o 
   3   9   9        2.39        3.96      1.03 o 
   4   9   9       10.37       11.18      1.74 o 
   0   0  10     8029.63     9405.94    416.22 o 
   1   0  10      802.55      693.84     10.28 o 
   2   0  10      192.24      207.18      3.28 o 
   3   0  10      104.32      104.36      5.05 o 
   4   0  10      129.54      134.08      2.44 o 
   5   0  10       80.22       62.14      1.53 o 
   6   0  10        2.40        1.58      0.62 o 
   7   0  10        0.01        0.69      0.64 o 
   8   0  10        3.17        5.39      1.50 o 
   9   0  10       17.18       22.21      1.92 o 
  10   0  10       59.48       63.54      3.12 o 
  11   0  10       39.13       45.82      2.75 o 
  12   0  10        0.86        1.22      1.27 o 
  13   0  10        0.49        1.63      1.28 o 
  14   0  10        6.41        5.53      2.08 o 
   1   1  10      266.24      249.41      2.97 o 
   2   1  10     1312.52     1373.85     16.10 o 
   3   1  10       27.84       19.98      0.89 o 
   4   1  10        5.67        5.00      0.38 o 
   5   1  10      279.45      254.47      2.74 o 
   6   1  10       43.31       30.54      0.92 o 
   7   1  10      127.04      126.91      2.19 o 
   8   1  10       48.86       50.25      1.67 o 
   9   1  10      331.35      335.74      5.46 o 
  10   1  10        0.04        1.07      0.74 o 
  11   1  10       49.71       44.31      1.94 o 
  12   1  10        0.33        0.72      0.85 o 
  13   1  10       37.99       40.87      2.46 o 
  14   1  10        2.62        1.20      1.07 o 
   0   2  10      660.33      695.50     18.05 o 
   1   2  10      878.90      876.23     12.97 o 
   2   2  10       77.51       83.71      1.39 o 
   3   2  10        3.94        2.65      0.62 o 
   4   2  10       14.34       12.32      0.58 o 
   5   2  10       37.48       38.02      0.99 o 
   6   2  10        2.47        1.58      0.51 o 
   7   2  10       21.82       20.32      1.22 o 
   8   2  10       17.00       13.46      1.08 o 
   9   2  10      101.74      108.98      2.99 o 
  10   2  10       66.70       66.41      2.32 o 
  11   2  10        2.95        0.86      0.78 o 
  12   2  10        5.31        4.56      1.13 o 
  13   2  10        0.52        1.44      1.14 o 
  14   2  10        1.41        0.42      0.97 o 
   1   3  10       56.61       53.03      0.98 o 
   2   3  10       20.36       19.40      0.67 o 
   3   3  10      251.00      257.12      3.30 o 
   4   3  10        6.10        3.62      0.66 o 
   5   3  10       86.97       89.28      1.45 o 
   6   3  10        0.12       -0.36      0.48 o 
   7   3  10       25.80       26.69      1.09 o 
   8   3  10      173.20      175.62      3.35 o 
   9   3  10      715.35      749.65     13.72 o 
  10   3  10        2.01        0.76      0.89 o 
  11   3  10      105.18      102.34      3.25 o 
  12   3  10        1.34        1.73      1.00 o 
  13   3  10        3.35        3.90      1.37 o 
   0   4  10      498.08      522.80     49.28 o 
   1   4  10     1491.80     1558.72     21.03 o 
   2   4  10      197.38      205.42      2.70 o 
   3   4  10      279.98      276.44      4.92 o 
   4   4  10        1.05        0.57      0.43 o 
   5   4  10        1.11        0.99      0.44 o 
   6   4  10        5.58        6.64      0.65 o 
   7   4  10        0.00        0.09      0.57 o 
   8   4  10       17.88       16.22      1.09 o 
   9   4  10       55.10       57.40      2.18 o 
  10   4  10       13.15        9.96      1.13 o 
  11   4  10        5.12        7.35      1.20 o 
  12   4  10       10.59        8.87      1.16 o 
  13   4  10        6.02        6.01      1.46 o 
   1   5  10      833.41      815.92     10.47 o 
   2   5  10        1.29        1.59      0.60 o 
   3   5  10       96.51      105.46      2.09 o 
   4   5  10        0.45        1.39      0.72 o 
   5   5  10        1.44        2.11      0.68 o 
   6   5  10       12.18        9.93      1.00 o 
   7   5  10        7.05        8.92      1.02 o 
   8   5  10       60.50       58.65      2.31 o 
   9   5  10      139.20      139.58      3.56 o 
  10   5  10        5.14        2.12      0.97 o 
  11   5  10       54.38       55.28      2.44 o 
  12   5  10        0.50        0.97      1.04 o 
   0   6  10      169.24      172.74     33.57 o 
   1   6  10      672.57      658.47      9.91 o 
   2   6  10       58.39       66.34      4.78 o 
   3   6  10      184.17      203.42      4.23 o 
   4   6  10       19.42       24.28      1.29 o 
   5   6  10        8.47        6.55      1.13 o 
   6   6  10        8.08        7.35      1.05 o 
   7   6  10        2.60        1.92      0.83 o 
   8   6  10        1.71        2.19      0.81 o 
   9   6  10       30.63       28.97      1.62 o 
  10   6  10       12.65       12.30      1.33 o 
  11   6  10        3.16        1.72      1.09 o 
   1   7  10      168.26      168.79      3.45 o 
   2   7  10        0.29       -0.43      0.76 o 
   3   7  10       23.14       21.46      1.48 o 
   4   7  10        0.70        0.73      0.68 o 
   5   7  10       16.21       14.92      1.45 o 
   6   7  10        1.73        0.78      0.83 o 
   7   7  10       15.46       12.12      1.28 o 
   8   7  10        3.81        3.67      0.99 o 
   9   7  10        1.09        1.48      0.85 o 
   0   8  10        2.10        1.35      1.33 o 
   1   8  10       84.30       87.60      3.02 o 
   2   8  10        6.30        6.06      1.13 o 
   3   8  10        1.83        0.88      0.70 o 
   4   8  10        7.62        7.21      1.48 o 
   5   8  10        0.03        1.06      0.87 o 
   6   8  10        1.15       -0.83      1.14 o 
   7   8  10        5.99        4.92      2.08 o 
   1   9  10        0.59        0.46      0.95 o 
   2   9  10        1.16        1.58      1.01 o 
   3   9  10       10.15       10.47      1.37 o 
   1   1  11       21.82       23.15      0.72 o 
   2   1  11      752.16      767.18     10.21 o 
   3   1  11        3.83        5.05      0.39 o 
   4   1  11      312.92      308.54      5.98 o 
   5   1  11      116.62      118.55      1.65 o 
   6   1  11      128.41      136.13      2.75 o 
   7   1  11       99.35       96.34      2.04 o 
   8   1  11        0.01       -0.65      0.65 o 
   9   1  11       94.08       96.73      2.59 o 
  10   1  11       27.24       23.99      1.47 o 
  11   1  11        0.50       -0.21      0.66 o 
  12   1  11        0.46       -0.26      0.76 o 
  13   1  11        0.30        0.34      0.94 o 
  14   1  11        6.51        8.23      1.52 o 
   0   2  11     1527.97     1566.77     34.91 o 
   1   2  11      214.27      204.90      2.40 o 
   2   2  11      133.87      160.18      2.88 o 
   3   2  11       72.24       78.00      1.61 o 
   4   2  11      519.06      514.82      9.10 o 
   5   2  11        0.46        0.05      0.31 o 
   6   2  11       12.13        7.70      1.17 o 
   7   2  11       61.30       66.46      1.89 o 
   8   2  11      792.22      813.74     12.39 o 
   9   2  11        8.63       11.88      1.14 o 
  10   2  11      203.82      204.32      4.45 o 
  11   2  11        0.03        0.47      0.74 o 
  12   2  11        0.32        0.84      0.86 o 
  13   2  11        0.14       -0.37      1.03 o 
  14   2  11        0.04        0.39      1.25 o 
   1   3  11       18.96       18.56      0.75 o 
   2   3  11       14.07       22.74      0.81 o 
   3   3  11       57.98       60.04      1.30 o 
   4   3  11       25.69       22.82      1.05 o 
   5   3  11       40.34       45.99      1.34 o 
   6   3  11      177.08      191.14      2.78 o 
   7   3  11      150.44      153.97      2.88 o 
   8   3  11       81.33       78.62      2.24 o 
   9   3  11       51.71       52.13      2.65 o 
  10   3  11       80.38       70.51      2.55 o 
  11   3  11       23.64       18.01      1.51 o 
  12   3  11        3.10        3.73      1.14 o 
  13   3  11        0.73        0.98      1.15 o 
   0   4  11      216.53      203.61      3.23 o 
   1   4  11       51.93       45.59      3.26 o 
   2   4  11      149.89      139.94      2.52 o 
   3   4  11      165.19      169.48      3.28 o 
   4   4  11       25.78       25.57      0.56 o 
   5   4  11        0.25        0.62      0.41 o 
   6   4  11        3.60        4.38      0.61 o 
   7   4  11       16.82       13.78      0.93 o 
   8   4  11       39.50       41.62      1.67 o 
   9   4  11       13.61       14.25      1.20 o 
  10   4  11       29.13       21.08      1.53 o 
  11   4  11        0.49       -0.09      0.73 o 
  12   4  11        5.00        3.60      1.11 o 
   1   5  11       45.60       43.20      1.18 o 
   2   5  11      871.67      876.07     18.35 o 
   3   5  11       43.66       42.68      1.50 o 
   4   5  11      240.92      243.38      3.49 o 
   5   5  11        8.22        6.92      0.86 o 
   6   5  11        2.06        1.82      0.73 o 
   7   5  11        1.09        1.15      0.70 o 
   8   5  11      119.20      117.01      3.20 o 
   9   5  11        6.29        7.62      1.16 o 
  10   5  11        2.23        0.11      0.75 o 
  11   5  11        5.40        3.97      1.31 o 
  12   5  11        4.91        4.80      1.22 o 
   0   6  11       44.60       40.57      1.67 o 
   1   6  11       98.89      108.80      2.69 o 
   2   6  11        3.13        3.65      0.74 o 
   3   6  11       31.51       34.20      1.96 o 
   4   6  11      139.70      145.75      4.24 o 
   5   6  11        0.06        0.63      0.56 o 
   6   6  11       25.62       26.63      1.31 o 
   7   6  11       34.04       30.08      1.64 o 
   8   6  11       39.04       37.04      1.93 o 
   9   6  11        1.41        1.45      0.76 o 
  10   6  11        0.37        1.76      1.39 o 
   1   7  11       79.58       79.43      2.17 o 
   2   7  11      102.81      100.03      2.54 o 
   3   7  11        2.40        1.83      0.70 o 
   4   7  11       40.90       39.43      1.44 o 
   5   7  11        0.38        0.36      1.11 o 
   6   7  11        3.08        2.94      0.76 o 
   7   7  11       20.28       20.27      2.21 o 
   8   7  11        0.49        0.49      1.12 o 
   9   7  11        0.78        2.03      1.42 o 
   0   8  11       23.73       22.33      2.27 o 
   1   8  11       19.16       18.52      1.48 o 
   2   8  11       32.47       37.33      1.97 o 
   3   8  11        0.57        0.62      0.77 o 
   4   8  11        0.13        0.98      0.98 o 
   5   8  11        3.14        1.78      0.91 o 
   6   8  11        2.11        3.04      1.76 o 
   1   9  11        2.23        1.46      1.07 o 
   2   9  11        7.84       11.13      1.79 o 
   0   0  12      289.15      393.82     19.18 o 
   1   0  12        9.39       11.14      0.64 o 
   2   0  12      524.23      550.84      7.36 o 
   3   0  12      481.05      535.57      8.47 o 
   4   0  12       47.96       45.36      1.74 o 
   5   0  12      168.92      162.18      3.17 o 
   6   0  12      554.58      558.64     14.51 o 
   7   0  12      227.30      233.15      4.82 o 
   8   0  12      294.78      323.11      6.52 o 
   9   0  12      276.16      293.73      7.28 o 
  10   0  12        0.08        0.49      0.81 o 
  11   0  12       71.98       81.66      3.19 o 
  12   0  12        0.01        0.04      1.07 o 
  13   0  12        1.50        0.06      1.00 o 
  14   0  12        0.34        2.95      2.37 o 
   1   1  12      150.56      154.06      1.89 o 
   2   1  12      309.74      318.86      6.38 o 
   3   1  12      511.64      443.67     11.08 o 
   4   1  12      129.90      129.27      1.93 o 
   5   1  12        7.83        5.99      0.55 o 
   6   1  12       12.23       14.46      0.82 o 
   7   1  12      580.94      612.73      8.09 o 
   8   1  12      631.99      644.70      8.91 o 
   9   1  12        5.55        4.73      0.76 o 
  10   1  12        0.14        0.31      0.62 o 
  11   1  12        0.53        0.13      0.65 o 
  12   1  12       55.11       62.11      2.47 o 
  13   1  12        2.42        2.62      1.20 o 
   0   2  12        6.64        3.40      1.02 o 
   1   2  12       12.36       19.36      0.77 o 
   2   2  12      913.98      926.86     10.85 o 
   3   2  12       21.63       23.47      0.92 o 
   4   2  12       36.77       36.86      1.40 o 
   5   2  12        8.41        9.93      0.82 o 
   6   2  12      238.29      228.09      4.38 o 
   7   2  12      307.65      309.67      4.84 o 
   8   2  12        8.39        8.33      0.99 o 
   9   2  12       71.98       65.62      2.11 o 
  10   2  12        5.33        6.71      0.98 o 
  11   2  12        0.04        0.49      0.78 o 
  12   2  12        0.03       -0.12      0.86 o 
  13   2  12        6.43        7.62      1.44 o 
   1   3  12      158.68      158.95      2.46 o 
   2   3  12       97.54       97.46      1.80 o 
   3   3  12      573.10      586.80      7.50 o 
   4   3  12      538.11      552.54      7.78 o 
   5   3  12        9.60       11.43      0.93 o 
   6   3  12       17.83       17.78      0.84 o 
   7   3  12      148.40      162.20      4.40 o 
   8   3  12       71.03       69.18      2.04 o 
   9   3  12        2.43        4.64      0.93 o 
  10   3  12        0.61        0.56      0.75 o 
  11   3  12        3.90        4.44      0.97 o 
  12   3  12       17.46       15.63      1.42 o 
  13   3  12       18.88       16.36      1.48 o 
   0   4  12        0.05        0.27      0.64 o 
   1   4  12        4.16        3.65      0.55 o 
   2   4  12      464.02      471.52      6.83 o 
   3   4  12      372.43      382.57      5.86 o 
   4   4  12      194.04      198.53      3.30 o 
   5   4  12        7.91        8.96      0.90 o 
   6   4  12      100.88       94.28      1.99 o 
   7   4  12       72.73       81.85      3.49 o 
   8   4  12       24.41       21.25      1.14 o 
   9   4  12        2.15        2.79      0.78 o 
  10   4  12        0.02       -0.36      0.62 o 
  11   4  12       73.02       77.23      6.26 o 
  12   4  12        0.19        0.93      1.09 o 
   1   5  12       46.82       42.14      0.87 o 
   2   5  12       12.26        7.22      1.00 o 
   3   5  12      125.62      129.05      3.08 o 
   4   5  12      200.01      203.03      3.79 o 
   5   5  12       36.84       40.58      1.39 o 
   6   5  12        3.00        2.75      0.63 o 
   7   5  12        0.32        0.30      0.66 o 
   8   5  12       11.32        7.23      0.83 o 
   9   5  12        0.02        0.56      0.80 o 
  10   5  12       20.96       23.62      1.60 o 
  11   5  12       10.39        8.31      1.97 o 
   0   6  12       18.99       21.69      1.39 o 
   1   6  12        2.26        1.21      0.49 o 
   2   6  12       66.20       61.64      2.50 o 
   3   6  12      236.72      229.52      3.58 o 
   4   6  12        4.17        2.61      0.62 o 
   5   6  12       40.54       39.56      1.67 o 
   6   6  12       29.69       33.74      1.46 o 
   7   6  12        1.54        2.96      1.27 o 
   8   6  12        0.14        0.36      1.13 o 
   9   6  12        0.74        1.31      1.14 o 
  10   6  12       20.44       27.43      2.79 o 
   1   7  12       10.17        7.01      0.80 o 
   2   7  12        0.42        0.90      0.66 o 
   3   7  12        0.99        1.21      0.60 o 
   4   7  12        7.78        8.33      1.17 o 
   5   7  12        1.55        2.05      1.22 o 
   6   7  12        0.17        0.53      0.80 o 
   7   7  12       13.43       13.81      1.93 o 
   8   7  12        5.04        2.78      1.26 o 
   0   8  12       97.93      105.51      6.85 o 
   1   8  12       51.39       55.63      4.55 o 
   2   8  12       20.79       19.35      2.03 o 
   3   8  12       15.58       18.51      2.06 o 
   4   8  12       19.88       16.64      1.36 o 
   5   8  12        0.51        1.36      1.47 o 
   6   8  12        0.22        1.51      1.06 o 
   1   1  13        2.05        3.20      0.44 o 
   2   1  13      273.24      266.02      6.52 o 
   3   1  13      246.21      278.40      4.06 o 
   4   1  13      102.44      100.47      1.41 o 
   5   1  13      106.18      106.06      1.80 o 
   6   1  13      363.53      375.57      5.60 o 
   7   1  13        8.10        6.50      0.97 o 
   8   1  13        2.67        3.92      0.66 o 
   9   1  13        4.12        4.61      0.81 o 
  10   1  13       27.77       27.11      1.31 o 
  11   1  13        4.98        5.20      0.91 o 
  12   1  13       15.48       12.47      1.38 o 
  13   1  13        5.42        3.84      1.17 o 
   0   2  13      959.80      968.92     20.98 o 
   1   2  13      329.45      341.74      4.54 o 
   2   2  13      774.80      775.91      9.17 o 
   3   2  13        2.14        2.07      0.58 o 
   4   2  13       17.68       12.73      1.06 o 
   5   2  13       29.05       29.43      1.54 o 
   6   2  13        7.31        8.00      0.68 o 
   7   2  13       28.75       30.61      1.25 o 
   8   2  13      137.41      136.69      2.63 o 
   9   2  13       26.83       21.72      1.86 o 
  10   2  13        5.09        4.35      0.85 o 
  11   2  13        0.78       -0.38      0.81 o 
  12   2  13       11.18        9.60      1.17 o 
  13   2  13        1.71        2.28      1.05 o 
   1   3  13       20.35       17.28      0.71 o 
   2   3  13      362.01      358.10      4.79 o 
   3   3  13      324.23      324.75      7.31 o 
   4   3  13       41.29       38.28      1.40 o 
   5   3  13      122.51      141.14      3.07 o 
   6   3  13      181.76      186.56      3.77 o 
   7   3  13       20.99       19.32      1.00 o 
   8   3  13        1.93        1.92      0.66 o 
   9   3  13        0.98        1.00      0.72 o 
  10   3  13        4.31        3.95      0.95 o 
  11   3  13       13.05        8.78      1.27 o 
  12   3  13        3.68        1.13      0.85 o 
   0   4  13      162.43      166.90     11.08 o 
   1   4  13      134.35      135.93      3.60 o 
   2   4  13        7.23        4.90      0.75 o 
   3   4  13        2.77        2.20      0.79 o 
   4   4  13      130.79      120.96      2.32 o 
   5   4  13        9.55        8.56      1.11 o 
   6   4  13      247.32      261.98      4.78 o 
   7   4  13        2.67        2.77      0.58 o 
   8   4  13      118.33      112.80      2.47 o 
   9   4  13        0.01        0.18      0.69 o 
  10   4  13        0.67        0.19      0.69 o 
  11   4  13       13.76       16.68      2.16 o 
  12   4  13        0.30       -0.39      1.33 o 
   1   5  13       37.31       40.09      1.53 o 
   2   5  13       51.33       54.12      2.03 o 
   3   5  13        5.83        6.41      1.77 o 
   4   5  13        0.19        0.24      0.68 o 
   5   5  13        3.52        1.55      0.76 o 
   6   5  13       69.90       80.87      2.54 o 
   7   5  13        8.58        5.84      0.94 o 
   8   5  13        0.00       -0.19      0.96 o 
   9   5  13        3.95        3.40      1.37 o 
  10   5  13        4.69        3.24      1.51 o 
  11   5  13        1.76        0.99      1.35 o 
   0   6  13      139.00      139.71      3.52 o 
   1   6  13        8.23        7.30      0.51 o 
   2   6  13       37.45       38.35      1.70 o 
   3   6  13        4.40        4.49      0.95 o 
   4   6  13       56.66       51.85      2.18 o 
   5   6  13       51.99       60.98      2.57 o 
   6   6  13       86.10       86.89      2.53 o 
   7   6  13        0.51        0.81      0.91 o 
   8   6  13        0.99        1.59      1.18 o 
   9   6  13        6.00        4.17      1.52 o 
   1   7  13        0.09       -0.08      0.46 o 
   2   7  13       98.61      100.26      2.74 o 
   3   7  13        0.29        1.04      0.73 o 
   4   7  13        9.76       11.01      1.57 o 
   5   7  13       10.32        9.19      1.45 o 
   6   7  13        9.36        8.56      1.35 o 
   7   7  13        2.29        2.04      1.02 o 
   8   7  13        0.29        2.24      0.98 o 
   0   8  13        3.22        1.62      2.48 o 
   1   8  13       23.07       12.88      3.45 o 
   2   8  13       16.03       10.67      1.80 o 
   3   8  13        2.30        3.36      1.40 o 
   4   8  13        4.55        2.53      0.89 o 
   5   8  13        1.63        3.44      1.53 o 
   0   0  14      452.02      432.83      9.19 o 
   1   0  14      166.20      179.25      2.61 o 
   2   0  14       50.84       53.50      1.65 o 
   3   0  14      880.89      918.65     16.48 o 
   4   0  14       25.03       29.69      1.47 o 
   5   0  14     2202.41     2383.29     55.77 o 
   6   0  14      887.30      908.98     18.33 o 
   7   0  14        0.01       -0.80      0.80 o 
   8   0  14        2.99        2.50      0.75 o 
   9   0  14        0.41        1.59      0.82 o 
  10   0  14       22.48       28.07      2.06 o 
  11   0  14       21.06       25.05      2.11 o 
  12   0  14        9.82        8.67      1.75 o 
  13   0  14        0.45        1.82      1.20 o 
   1   1  14       92.92      110.11      1.62 o 
   2   1  14      172.44      156.20      2.38 o 
   3   1  14       13.10       11.75      0.75 o 
   4   1  14       15.48       21.00      0.94 o 
   5   1  14      747.83      773.64     10.26 o 
   6   1  14      497.67      535.39      7.76 o 
   7   1  14      253.78      254.39      4.26 o 
   8   1  14        0.39        1.54      0.65 o 
   9   1  14       14.54       14.87      0.99 o 
  10   1  14        5.05        5.50      0.84 o 
  11   1  14        5.68        6.11      0.97 o 
  12   1  14        2.01        3.11      0.96 o 
  13   1  14       17.33       16.15      1.50 o 
   0   2  14        0.24        1.08      0.72 o 
   1   2  14       27.66       34.46      0.85 o 
   2   2  14       56.53       49.28      1.23 o 
   3   2  14      220.84      210.27      3.13 o 
   4   2  14       41.72       44.31      1.66 o 
   5   2  14     1611.96     1639.29     29.76 o 
   6   2  14       25.19       24.05      1.11 o 
   7   2  14       56.42       59.14      1.50 o 
   8   2  14       14.26       18.85      1.07 o 
   9   2  14        6.86        6.31      0.81 o 
  10   2  14       11.35       11.91      1.06 o 
  11   2  14       22.35       20.48      1.31 o 
  12   2  14        0.01       -0.14      0.69 o 
   1   3  14       21.91       28.55      1.44 o 
   2   3  14       44.03       45.39      1.27 o 
   3   3  14       82.24       81.76      1.93 o 
   4   3  14       62.62       57.86      2.10 o 
   5   3  14       77.13       77.66      2.94 o 
   6   3  14       20.86       25.91      2.24 o 
   7   3  14       38.54       32.01      1.37 o 
   8   3  14        5.20        4.82      0.74 o 
   9   3  14        0.25        1.24      0.71 o 
  10   3  14       27.78       30.09      1.72 o 
  11   3  14        0.20       -0.31      0.82 o 
  12   3  14        0.20        0.20      0.87 o 
   0   4  14        0.36        1.49      1.21 o 
   1   4  14       58.84       61.14      2.15 o 
   2   4  14       96.15       96.72      2.09 o 
   3   4  14        1.01        2.05      0.73 o 
   4   4  14      208.70      193.67      3.78 o 
   5   4  14      268.54      264.64      4.91 o 
   6   4  14      101.92      106.56      2.95 o 
   7   4  14       43.63       49.10      2.42 o 
   8   4  14        1.90        1.63      0.84 o 
   9   4  14       16.61       11.84      1.27 o 
  10   4  14        1.43       -0.41      1.00 o 
  11   4  14        8.15        5.98      1.40 o 
   1   5  14        3.36        4.30      0.79 o 
   2   5  14       55.70       48.98      1.82 o 
   3   5  14        5.43        3.69      0.90 o 
   4   5  14        0.09        1.41      0.65 o 
   5   5  14       57.11       63.45      2.91 o 
   6   5  14       15.06       14.66      1.49 o 
   7   5  14       29.67       26.38      1.74 o 
   8   5  14        0.00        0.44      0.97 o 
   9   5  14       14.73        9.72      1.82 o 
  10   5  14        1.91        1.37      1.14 o 
   0   6  14      159.61      154.24      5.83 o 
   1   6  14        2.51        1.67      0.61 o 
   2   6  14        6.49        6.15      0.80 o 
   3   6  14        0.66        1.37      0.71 o 
   4   6  14       56.51       58.42      2.89 o 
   5   6  14        0.18        0.50      1.05 o 
   6   6  14        0.33       -0.52      0.59 o 
   7   6  14        6.53        5.93      1.12 o 
   8   6  14        3.01        2.20      1.07 o 
   9   6  14        0.06        0.15      0.90 o 
   1   7  14        1.30        1.95      1.20 o 
   2   7  14       30.85       31.02      3.07 o 
   3   7  14       17.17       16.02      1.28 o 
   4   7  14        0.13       -0.16      0.83 o 
   5   7  14       56.42       59.22      2.82 o 
   6   7  14       13.63       11.57      1.67 o 
   7   7  14        9.95        8.77      1.57 o 
   0   8  14       10.42       13.63      3.35 o 
   1   8  14        0.18       -0.65      1.56 o 
   2   8  14        2.92        1.48      2.28 o 
   3   8  14       37.16       41.80      4.75 o 
   4   8  14        1.13        0.93      1.55 o 
   1   1  15        2.93        3.78      0.50 o 
   2   1  15      182.17      175.24      2.47 o 
   3   1  15       44.56       45.11      1.47 o 
   4   1  15       32.41       40.11      1.82 o 
   5   1  15       74.19       72.43      1.51 o 
   6   1  15       31.59       30.43      1.24 o 
   7   1  15       10.52        9.05      0.93 o 
   8   1  15        5.09        5.24      0.86 o 
   9   1  15        1.89        2.25      0.74 o 
  10   1  15        2.21        2.52      0.78 o 
  11   1  15        0.00        0.46      0.72 o 
  12   1  15        1.73        2.22      0.80 o 
   0   2  15      194.69      201.74      5.11 o 
   1   2  15       20.68       18.62      0.76 o 
   2   2  15       54.57       58.47      1.53 o 
   3   2  15      173.28      189.78      3.12 o 
   4   2  15       61.32       55.46      2.42 o 
   5   2  15      517.73      518.03     11.04 o 
   6   2  15       95.74       91.89      2.66 o 
   7   2  15      308.34      336.25      6.47 o 
   8   2  15       64.72       61.73      1.91 o 
   9   2  15       32.53       37.85      1.59 o 
  10   2  15       14.27       12.20      1.13 o 
  11   2  15        0.16        0.01      0.68 o 
  12   2  15        1.61        1.57      1.32 o 
   1   3  15        0.97        2.14      0.89 o 
   2   3  15       67.49       68.78      1.43 o 
   3   3  15       44.92       40.08      1.60 o 
   4   3  15        1.31        1.52      0.57 o 
   5   3  15       22.10       21.07      1.48 o 
   6   3  15       30.99       29.16      1.90 o 
   7   3  15        0.44       -0.12      0.71 o 
   8   3  15        0.00        0.00      0.53 o 
   9   3  15        6.26        5.59      1.11 o 
  10   3  15        3.37        2.49      1.11 o 
  11   3  15        3.38        3.16      1.13 o 
   0   4  15        0.52        1.05      1.54 o 
   1   4  15       65.40       66.00      2.58 o 
   2   4  15        9.44       13.52      0.95 o 
   3   4  15        1.94        4.58      0.79 o 
   4   4  15       40.38       40.14      1.91 o 
   5   4  15      118.57      114.58      2.75 o 
   6   4  15       75.57       79.71      2.34 o 
   7   4  15        1.10       -0.20      0.64 o 
   8   4  15        0.14       -0.15      0.71 o 
   9   4  15        7.27        7.89      1.13 o 
  10   4  15        0.22        1.91      1.18 o 
  11   4  15        0.28        0.16      1.02 o 
   1   5  15        0.30        0.30      0.79 o 
   2   5  15       41.78       35.09      1.95 o 
   3   5  15        7.30        6.27      1.00 o 
   4   5  15       18.05       16.92      1.14 o 
   5   5  15       20.67       19.08      1.40 o 
   6   5  15        0.32        0.34      0.78 o 
   7   5  15       36.68       53.53      5.58 o 
   8   5  15        6.33        6.11      1.37 o 
   9   5  15        0.55        2.56      1.19 o 
  10   5  15        2.24        1.94      1.18 o 
   0   6  15       95.37      100.18      4.95 o 
   1   6  15        0.18        0.89      0.43 o 
   2   6  15        2.60        2.94      0.72 o 
   3   6  15       26.10       26.58      2.12 o 
   4   6  15       77.07       79.88      2.60 o 
   5   6  15        3.80        4.28      1.22 o 
   6   6  15       12.70       11.90      1.23 o 
   7   6  15       20.78       17.24      2.49 o 
   8   6  15        0.38        2.87      1.26 o 
   1   7  15        3.47        2.60      1.94 o 
   2   7  15        9.13        9.56      2.01 o 
   3   7  15        0.09        0.15      1.08 o 
   4   7  15        0.64        0.03      0.83 o 
   5   7  15        2.66        2.36      1.11 o 
   6   7  15        0.07        0.82      1.02 o 
   0   8  15       16.33       18.88      4.37 o 
   1   8  15       29.61       24.46      4.27 o 
   2   8  15        3.76        2.96      2.57 o 
   0   0  16       90.48       84.95      5.84 o 
   1   0  16       40.38       42.42      1.32 o 
   2   0  16       82.03       85.39      1.98 o 
   3   0  16      135.43      136.79      3.20 o 
   4   0  16     1824.50     1827.85     40.66 o 
   5   0  16        1.21       -0.24      0.94 o 
   6   0  16      656.22      687.98     14.22 o 
   7   0  16      485.86      507.18     10.59 o 
   8   0  16        2.12        1.58      1.00 o 
   9   0  16        2.76        2.83      0.97 o 
  10   0  16       14.92       18.06      1.67 o 
  11   0  16       57.99       71.28      3.61 o 
  12   0  16        1.20        3.11      1.19 o 
   1   1  16        2.53        2.20      0.47 o 
   2   1  16       93.63       99.63      1.90 o 
   3   1  16      529.60      567.56      7.74 o 
   4   1  16       51.71       55.06      1.76 o 
   5   1  16      129.17      136.60      3.15 o 
   6   1  16        2.12        2.61      0.55 o 
   7   1  16       79.01       81.64      1.96 o 
   8   1  16       77.71       85.16      2.09 o 
   9   1  16        0.01        0.85      0.68 o 
  10   1  16       15.55       18.77      1.40 o 
  11   1  16        0.54       -0.21      0.72 o 
  12   1  16        0.16        0.22      0.90 o 
   0   2  16        8.57       12.73      1.87 o 
   1   2  16       14.03       12.27      1.08 o 
   2   2  16       76.57       78.68      1.72 o 
   3   2  16        1.75        0.90      0.52 o 
   4   2  16      389.88      395.14      6.54 o 
   5   2  16       25.32       30.24      2.82 o 
   6   2  16      166.23      158.63      4.19 o 
   7   2  16      101.64      107.96      2.98 o 
   8   2  16       24.31       22.75      1.27 o 
   9   2  16        1.03        1.73      0.94 o 
  10   2  16        0.04        0.05      0.82 o 
  11   2  16        6.72        8.01      1.61 o 
   1   3  16        0.39        0.23      0.70 o 
   2   3  16      131.05      111.27      2.84 o 
   3   3  16      668.61      676.02      9.51 o 
   4   3  16        0.03       -0.39      0.61 o 
   5   3  16       28.96       34.95      1.64 o 
   6   3  16      165.45      161.00      4.34 o 
   7   3  16        1.32       -0.51      0.67 o 
   8   3  16       55.63       49.10      3.22 o 
   9   3  16       13.08       12.30      1.29 o 
  10   3  16        0.68        2.25      1.01 o 
  11   3  16        0.41        0.92      0.97 o 
   0   4  16       50.60       46.54      3.26 o 
   1   4  16       36.11       35.31      2.10 o 
   2   4  16       23.16       21.76      2.09 o 
   3   4  16      105.09      105.71      2.80 o 
   4   4  16       13.24       13.31      1.19 o 
   5   4  16       46.55       42.81      1.84 o 
   6   4  16        1.45        2.38      0.81 o 
   7   4  16       20.91       26.68      1.74 o 
   8   4  16       25.44       23.25      1.79 o 
   9   4  16        4.53        4.22      1.15 o 
  10   4  16        0.22        0.48      1.13 o 
   1   5  16        4.38        3.00      0.95 o 
   2   5  16       33.10       28.73      1.64 o 
   3   5  16       42.98       42.43      2.08 o 
   4   5  16       15.74       14.49      1.28 o 
   5   5  16        2.31        1.54      0.82 o 
   6   5  16       96.07       94.52      3.12 o 
   7   5  16        8.63        9.45      1.33 o 
   8   5  16        2.27        0.61      0.97 o 
   9   5  16        1.15        0.03      1.06 o 
   0   6  16        6.49        4.69      1.59 o 
   1   6  16        1.11        1.23      0.91 o 
   2   6  16        0.35       -0.13      1.21 o 
   3   6  16        0.55       -0.16      1.14 o 
   4   6  16        0.00        0.75      0.80 o 
   5   6  16        4.23        3.06      1.15 o 
   6   6  16        0.00        0.12      0.71 o 
   7   6  16       43.13       51.60      3.08 o 
   1   7  16        6.10        8.93      2.32 o 
   2   7  16       32.03       34.77      2.70 o 
   3   7  16        5.47        6.95      1.77 o 
   4   7  16       33.61       33.41      3.39 o 
   5   7  16       12.92       12.98      2.59 o 
   1   1  17        0.55        0.98      0.41 o 
   2   1  17        0.96       -0.40      0.40 o 
   3   1  17      119.11      111.38      3.27 o 
   4   1  17        1.92        1.14      0.61 o 
   5   1  17      119.49      134.26      3.16 o 
   6   1  17        0.15       -0.12      0.63 o 
   7   1  17        0.70        0.63      0.54 o 
   8   1  17        4.91        5.06      0.79 o 
   9   1  17        6.15        5.90      0.91 o 
  10   1  17        3.05        2.89      0.99 o 
  11   1  17        6.27        5.38      1.42 o 
   0   2  17      148.69      138.56     16.72 o 
   1   2  17       73.70       73.93      2.69 o 
   2   2  17       34.97       26.47      1.14 o 
   3   2  17      198.70      201.96      3.61 o 
   4   2  17      131.99      142.60      3.11 o 
   5   2  17       12.42       11.26      1.32 o 
   6   2  17       13.08       16.59      1.92 o 
   7   2  17       22.18       30.76      1.63 o 
   8   2  17        0.08       -0.05      0.76 o 
   9   2  17        0.05        1.49      0.89 o 
  10   2  17        1.59        1.75      1.09 o 
  11   2  17       25.62       27.98      2.30 o 
   1   3  17       34.21       45.15      2.14 o 
   2   3  17       31.50       32.09      1.95 o 
   3   3  17       30.92       26.89      1.39 o 
   4   3  17       62.93       73.45      2.20 o 
   5   3  17       49.11       53.49      2.03 o 
   6   3  17        2.95        2.29      0.81 o 
   7   3  17        3.92        6.86      1.22 o 
   8   3  17        0.14       -0.54      0.75 o 
   9   3  17        0.11       -0.50      0.91 o 
  10   3  17       14.00       13.25      1.45 o 
   0   4  17       17.15       20.57      3.00 o 
   1   4  17        1.05        1.02      0.80 o 
   2   4  17        0.92        0.87      1.09 o 
   3   4  17       41.91       35.96      1.44 o 
   4   4  17       16.78       12.94      1.66 o 
   5   4  17        2.15        1.89      0.82 o 
   6   4  17        1.25        1.06      0.79 o 
   7   4  17       81.04       87.38      2.76 o 
   8   4  17       10.93       13.18      1.36 o 
   9   4  17       14.69       10.93      2.23 o 
   1   5  17       15.95       15.75      1.62 o 
   2   5  17       49.95       49.79      3.00 o 
   3   5  17       10.23       11.31      1.81 o 
   4   5  17       61.47       63.88      3.33 o 
   5   5  17       24.51       28.43      1.71 o 
   6   5  17        9.49        9.28      1.37 o 
   7   5  17        0.45        0.70      1.01 o 
   8   5  17       18.13       16.56      1.70 o 
   0   6  17       27.46       34.70      7.19 o 
   1   6  17       16.35       15.77      2.09 o 
   2   6  17        7.30        5.99      1.60 o 
   3   6  17        0.00        1.27      1.26 o 
   4   6  17        5.34        4.59      1.40 o 
   5   6  17        1.42        1.98      1.53 o 
   6   6  17        1.31        1.71      1.56 o 
   7   6  17        6.61        3.37      1.16 o 
   1   7  17        3.06        1.94      2.07 o 
   2   7  17        0.18        1.48      1.90 o 
   3   7  17        7.09        5.93      2.08 o 
   4   7  17        2.03       -0.67      1.37 o 
   0   0  18       17.16       15.77      1.55 o 
   1   0  18       77.73       79.43      1.91 o 
   2   0  18       67.39       66.95      1.88 o 
   3   0  18      157.56      162.15      2.97 o 
   4   0  18      389.00      403.76     17.27 o 
   5   0  18       11.79       18.21      2.06 o 
   6   0  18       10.77       10.82      1.06 o 
   7   0  18      162.24      161.63      5.24 o 
   8   0  18       11.59        8.76      1.13 o 
   9   0  18       44.70       45.07      2.50 o 
  10   0  18       13.46        9.43      2.43 o 
  11   0  18       33.64       44.86      3.98 o 
   1   1  18       54.56       53.56      1.39 o 
   2   1  18      566.10      539.82     10.80 o 
   3   1  18       25.63       24.54      1.15 o 
   4   1  18      144.97      153.51      2.89 o 
   5   1  18       92.01       95.48      2.27 o 
   6   1  18       19.50       16.63      1.02 o 
   7   1  18       19.16       19.49      1.22 o 
   8   1  18      105.48       99.57      2.94 o 
   9   1  18       36.17       32.87      1.86 o 
  10   1  18       12.05       11.46      1.35 o 
  11   1  18       41.54       44.42      4.28 o 
   0   2  18       74.21       62.42      4.70 o 
   1   2  18      203.79      205.68      4.21 o 
   2   2  18        0.86       -0.21      0.44 o 
   3   2  18       86.62       85.74      3.01 o 
   4   2  18       10.13       11.30      1.05 o 
   5   2  18       14.73       18.73      1.23 o 
   6   2  18        0.19        0.55      0.67 o 
   7   2  18       39.12       43.38      2.31 o 
   8   2  18       83.85       93.54      2.82 o 
   9   2  18        2.43        1.69      1.08 o 
  10   2  18       14.66       10.95      1.49 o 
   1   3  18        3.11        1.81      0.95 o 
   2   3  18        1.58        0.72      0.77 o 
   3   3  18       91.05       92.62      2.11 o 
   4   3  18       15.78       16.83      1.36 o 
   5   3  18        2.28        1.71      0.73 o 
   6   3  18        9.87        6.67      0.95 o 
   7   3  18       25.72       23.63      1.96 o 
   8   3  18        0.08        0.83      0.79 o 
   9   3  18       41.77       48.90      2.64 o 
  10   3  18        3.68        5.01      1.34 o 
   0   4  18      327.15      333.96     11.86 o 
   1   4  18      145.95      162.70      4.55 o 
   2   4  18       30.80       38.15      4.01 o 
   3   4  18        7.16        5.29      0.95 o 
   4   4  18      113.50      106.49      2.98 o 
   5   4  18        0.27       -0.04      0.67 o 
   6   4  18        4.08        3.17      0.91 o 
   7   4  18        0.02        0.86      0.88 o 
   8   4  18       56.86       64.18      2.89 o 
   9   4  18        3.53        4.97      1.36 o 
   1   5  18        0.63        0.51      1.02 o 
   2   5  18        5.07        3.27      1.64 o 
   3   5  18       67.01       80.68      4.13 o 
   4   5  18        0.35        0.62      1.11 o 
   5   5  18        0.14       -0.54      1.22 o 
   6   5  18       19.23       16.53      1.39 o 
   7   5  18        2.40        1.99      1.18 o 
   0   6  18        7.85        4.05      2.35 o 
   1   6  18       37.93       46.69      2.88 o 
   2   6  18       28.52       30.52      2.73 o 
   3   6  18        1.34        1.74      1.38 o 
   4   6  18        2.87        1.00      1.25 o 
   5   6  18        0.53        0.04      1.39 o 
   6   6  18        0.89        1.40      1.60 o 
   1   7  18        2.04        2.07      1.86 o 
   2   7  18       18.69       17.26      6.07 o 
   1   1  19        1.18        1.68      0.54 o 
   2   1  19        0.23        0.82      0.63 o 
   3   1  19        0.02       -0.30      0.44 o 
   4   1  19       55.65       54.90      1.78 o 
   5   1  19        2.14        4.19      0.82 o 
   6   1  19        3.55        2.35      0.65 o 
   7   1  19       13.51       13.80      1.19 o 
   8   1  19        1.01        0.61      0.79 o 
   9   1  19       39.97       49.23      2.21 o 
  10   1  19        1.68        1.91      1.15 o 
   0   2  19       24.39       22.56      2.81 o 
   1   2  19        8.63        5.50      0.85 o 
   2   2  19       15.26       18.48      1.12 o 
   3   2  19        0.42        0.66      0.55 o 
   4   2  19        0.25        1.08      0.70 o 
   5   2  19        0.65        0.56      0.67 o 
   6   2  19       31.77       31.38      1.56 o 
   7   2  19        1.92        1.52      0.67 o 
   8   2  19        5.26        4.55      1.08 o 
   9   2  19       65.84       78.37      3.04 o 
  10   2  19        1.77        2.87      1.17 o 
   1   3  19       16.13       18.18      1.69 o 
   2   3  19        3.57        3.38      1.24 o 
   3   3  19        0.00       -0.58      0.58 o 
   4   3  19       19.55       13.52      1.15 o 
   5   3  19       10.63        9.97      1.07 o 
   6   3  19        0.19        0.47      0.73 o 
   7   3  19        8.87        9.06      1.13 o 
   8   3  19        0.00       -0.48      1.22 o 
   9   3  19       72.59       90.68      3.45 o 
   0   4  19       86.30       74.29      5.00 o 
   1   4  19       29.55       28.48      2.36 o 
   2   4  19       47.93       55.58      3.05 o 
   3   4  19        0.72       -0.34      0.97 o 
   4   4  19        1.59        0.94      1.04 o 
   5   4  19        3.55        2.34      0.87 o 
   6   4  19        0.12        0.72      0.76 o 
   7   4  19        0.93        2.25      1.01 o 
   8   4  19        0.29        4.30      1.34 o 
   1   5  19       45.56       53.91      3.30 o 
   2   5  19        0.05        0.99      1.36 o 
   3   5  19        4.22        3.38      1.48 o 
   4   5  19        5.64        5.20      1.43 o 
   5   5  19        3.99        0.79      1.36 o 
   6   5  19        1.13       -0.50      1.26 o 
   0   6  19        3.59        4.52      1.70 o 
   1   6  19       18.97       18.63      2.69 o 
   2   6  19        0.04       -0.21      1.07 o 
   3   6  19        1.94        1.23      1.52 o 
   4   6  19        0.68        0.44      1.34 o 
   0   0  20     1222.84     1232.93     46.87 o 
   1   0  20      400.22      399.19     11.67 o 
   2   0  20       41.93       36.07      1.88 o 
   3   0  20       18.96       22.09      0.86 o 
   4   0  20       59.98       59.53      3.17 o 
   5   0  20       11.68       15.55      2.69 o 
   6   0  20       35.60       34.99      4.76 o 
   7   0  20        0.14       -0.16      1.32 o 
   8   0  20       22.78       22.34      2.68 o 
   9   0  20        2.20        2.02      1.56 o 
   1   1  20       18.13       16.38      1.16 o 
   2   1  20       37.23       42.88      2.23 o 
   3   1  20        3.25        1.61      0.49 o 
   4   1  20        0.00        0.54      0.55 o 
   5   1  20        0.45        0.32      0.57 o 
   6   1  20       16.23       12.91      1.19 o 
   7   1  20       38.94       54.90      3.39 o 
   8   1  20       18.06       22.70      1.94 o 
   9   1  20        3.64        6.23      1.48 o 
   0   2  20      222.20      216.99     10.17 o 
   1   2  20       92.50      101.45      3.77 o 
   2   2  20        3.68        2.80      1.10 o 
   3   2  20       13.46       12.31      1.59 o 
   4   2  20        3.66        2.57      0.80 o 
   5   2  20        1.94        2.06      0.74 o 
   6   2  20        0.16       -0.41      0.71 o 
   7   2  20        3.72        4.79      1.06 o 
   8   2  20       16.93       24.82      3.18 o 
   9   2  20        0.07       -0.02      0.81 o 
   1   3  20        8.32        8.30      1.45 o 
   2   3  20       48.41       48.34      2.69 o 
   3   3  20        0.88        0.94      0.77 o 
   4   3  20        8.63        7.29      1.24 o 
   5   3  20        7.85        8.10      1.13 o 
   6   3  20       20.95       18.60      1.41 o 
   7   3  20        0.19        1.01      0.88 o 
   8   3  20        1.32        2.36      1.26 o 
   0   4  20        8.37        6.24      2.57 o 
   1   4  20       37.85       50.69      2.74 o 
   2   4  20        7.04        7.91      1.69 o 
   3   4  20        3.62        2.71      1.20 o 
   4   4  20       49.57       61.42      3.36 o 
   5   4  20        0.20       -0.41      0.75 o 
   6   4  20        1.37        2.01      1.21 o 
   7   4  20        6.37       10.09      1.87 o 
   1   5  20       37.78       46.40      3.02 o 
   2   5  20       71.33       74.32      4.42 o 
   3   5  20       11.56       15.25      2.05 o 
   4   5  20        0.04        0.29      1.06 o 
   5   5  20        0.12        0.02      1.20 o 
   0   6  20      113.09      120.33      8.46 o 
   1   6  20       42.85       50.91      3.85 o 
   2   6  20       32.62       23.63      3.55 o 
   1   1  21        2.28        0.50      0.64 o 
   2   1  21        1.48        1.20      0.57 o 
   3   1  21        0.00        0.46      0.57 o 
   4   1  21        1.01        0.45      0.52 o 
   5   1  21        0.06        0.14      0.65 o 
   6   1  21        0.73        1.23      1.00 o 
   7   1  21       16.14       14.98      1.86 o 
   8   1  21        0.47       -0.33      1.05 o 
   0   2  21      230.40      248.77      8.18 o 
   1   2  21        4.16        1.87      0.80 o 
   2   2  21       34.90       34.18      1.77 o 
   3   2  21        0.21        0.29      0.77 o 
   4   2  21        7.90        8.25      1.22 o 
   5   2  21        0.97        0.36      0.61 o 
   6   2  21        0.98        1.01      0.78 o 
   7   2  21       46.05       64.12      2.23 o 
   8   2  21        0.85        1.30      0.90 o 
   1   3  21        0.00        0.58      0.90 o 
   2   3  21        0.05        0.04      0.94 o 
   3   3  21        0.90        0.78      0.70 o 
   4   3  21        0.44        0.58      0.84 o 
   5   3  21        3.34        2.12      0.97 o 
   6   3  21        0.15       -0.95      0.99 o 
   7   3  21       45.51       56.77      3.53 o 
   0   4  21       44.19       58.96      4.04 o 
   1   4  21        0.22        1.56      1.24 o 
   2   4  21        9.48        6.53      1.62 o 
   3   4  21        4.72        6.94      1.49 o 
   4   4  21        0.08        1.62      1.44 o 
   5   4  21        3.20        5.36      1.82 o 
   6   4  21        3.15        2.11      0.97 o 
   1   5  21       13.34       11.59      2.12 o 
   2   5  21        0.30        0.15      1.27 o 
   3   5  21        1.47        5.55      2.13 o 
   4   5  21        5.09        5.84      1.85 o 
   0   0  22      115.16      131.93     12.89 o 
   1   0  22        3.02        3.27      1.58 o 
   2   0  22       68.08       76.20      5.35 o 
   3   0  22        3.83        4.27      1.40 o 
   4   0  22        0.50        0.16      0.87 o 
   5   0  22       29.37       37.20      4.89 o 
   6   0  22       34.09       33.97      4.95 o 
   7   0  22        8.68        7.88      2.66 o 
   1   1  22        8.13        5.88      0.89 o 
   2   1  22      141.18      135.25      3.53 o 
   3   1  22       16.93       15.11      1.73 o 
   4   1  22        0.35        0.09      0.61 o 
   5   1  22        8.69        8.11      1.08 o 
   6   1  22       16.41       18.82      1.56 o 
   7   1  22       37.70       42.73      4.13 o 
   0   2  22       16.50       19.04      2.48 o 
   1   2  22        8.66        7.68      1.39 o 
   2   2  22       29.34       21.55      1.58 o 
   3   2  22       10.13        9.79      1.25 o 
   4   2  22        6.90        6.57      1.35 o 
   5   2  22        3.70        3.94      1.12 o 
   6   2  22        4.52        4.26      1.39 o 
   7   2  22        0.00        0.43      0.88 o 
   1   3  22        0.15        1.72      1.15 o 
   2   3  22        3.24        1.64      1.04 o 
   3   3  22        6.82        3.07      1.16 o 
   4   3  22        4.84        5.30      1.08 o 
   5   3  22        2.72        3.63      1.18 o 
   6   3  22        0.15       -0.25      0.91 o 
   0   4  22       13.31       15.10      2.56 o 
   1   4  22        8.02        6.54      1.44 o 
   2   4  22        0.24        0.58      1.21 o 
   3   4  22       13.17        8.63      1.66 o 
   4   4  22       12.37       13.74      2.11 o 
   1   1  23        4.78        4.21      0.84 o 
   2   1  23       33.86       38.28      3.93 o 
   3   1  23        0.04        1.53      1.23 o 
   4   1  23        0.36        1.89      1.19 o 
   5   1  23        0.19       -0.87      0.87 o 
   6   1  23        3.20        4.80      1.37 o 
   0   2  23       11.96       13.74      2.14 o 
   1   2  23        7.25        6.36      1.22 o 
   2   2  23        1.20        0.75      0.75 o 
   3   2  23       38.40       56.00      4.73 o 
   4   2  23        0.23        0.55      1.16 o 
   5   2  23        3.45        4.95      1.43 o 
   1   3  23        2.13        1.07      0.92 o 
   2   3  23       59.97       62.29      5.01 o 
   3   3  23       13.52       14.29      2.31 o 
   4   3  23        0.01        0.93      0.89 o 
   0   4  23        0.05        5.76      4.70 o 
   1   4  23       18.26       23.74      2.53 o 
   2   4  23        0.93        4.20      2.60 o 
   0   0  24       53.81       27.51     10.48 o 
   1   0  24        2.50        1.04      2.32 o 
   2   0  24        1.48        1.99      2.59 o 
   3   0  24        2.06        1.59      3.71 o 
   4   0  24       38.41       37.26      6.19 o 
   1   1  24       12.75        6.13      3.49 o 
   2   1  24       12.76       13.12      2.59 o 
   3   1  24        5.51        5.54      1.37 o 
   4   1  24       37.28       36.37      3.07 o 
   0   2  24        8.43        5.76      1.53 o 
   1   2  24        0.67        0.04      0.84 o 
   2   2  24        1.38        0.73      0.81 o 
   3   2  24        0.41        0.63      0.82 o 
   1   3  24        1.79        1.27      0.90 o 
   1   1  25        2.34        0.92      0.90 o 
                                                 
